# Supplementary material for: 2-(2,4-Dichloro­phen­yl)-3-[5-(4-methoxy­phen­yl)-1,3,4-thia­diazol-2-yl]-1,3-thia­zolidin-4-one
Source: Acta Crystallogr Sect E Struct Rep Online. 2008 Apr 4;64(Pt 5):o795. doi: 10.1107/S1600536808008465 (PMC2961251; doi:10.1107/S1600536808008465)
Supplement: Supplementary file 1 [file e-64-0o795-sup1.cif]

##############################################################################
###                                                                        ###
###        Electronic paper (Acta Crystallographica Section E)             ###
###                                                                        ###
##############################################################################
#                                                                            #
# This CIF contains the data in a paper accepted for publication in Acta     #
# Crystallographica Section E. It conforms to the requirements of Notes      #
# for Authors for Section E, and has been peer reviewed under the auspices   #
# of the IUCr Commission on Journals.                                        #
#                                                                            #
# Full details of the Crystallographic Information File format               #
# are given in the paper "The Crystallographic Information File (CIF):       #
# a New Standard Archive File for Crystallography" by S. R. Hall, F. H.      #
# Allen and I. D. Brown [Acta Cryst. (1991), A47, 655-685].                  #
#                                                                            #
# The current version of the core CIF dictionary is obtainable from          #
# ftp://ftp.iucr.org/pub/cif_core.dic. The current version number is 2.4.    #
#                                                                            #
# Software is freely available for graphical display of the structure(s) in  #
# this CIF.  For information consult the CIF home page http://www.iucr.org/  #
# cif/home.html                                                              #
#                                                                            #
# This file may be used for bona fide research purposes within the           #
# scientific community so long as proper attribution is given to the journal # 
# article from which it was obtained.                                        #
#                                                                            #
##############################################################################
                                             
data_global
_audit_creation_method     'from SHELXL97 CIF and IUCr SHELXL97-template'
_journal_date_recd_electronic     2008-03-27
_journal_date_accepted     2008-03-29
_journal_name_full     'Acta Crystallographica, Section E'
_journal_year     2008
_journal_volume     64
_journal_issue      5
_journal_page_first     o795
_journal_page_last     o795
_journal_paper_category     QO
_journal_coeditor_code     HK2442
_publ_contact_author_name     ' Wan, Rong'
_publ_contact_author_address
;
Department of Applied Chemistry
College of Science
Nanjing University of Technology
No. 5 Xinmofan Road, Nanjing
Nanjing 210009
People's Republic of China
;
_publ_contact_author_email     rwan@njut.edu.cn
_publ_contact_author_fax     '86 25 83369345'
_publ_contact_author_phone     '86 25 83587440'
_publ_section_title
;\
2-(2,4-Dichlorophenyl)-3-[5-(4-methoxyphenyl)-1,3,4-thiadiazol-2-yl]-1,3-\
thiazolidin-4-one
;
loop_
    _publ_author_name
    _publ_author_address
    'Wan, Rong'
;
Department of Applied Chemistry,
College of Science,
Nanjing University of Technology,
No. 5 Xinmofan Road, Nanjing,
Nanjing 210009
People's Republic of China
;
    'Yin, Li-He'
;
Department of Applied Chemistry,
College of Science,
Nanjing University of Technology,
No. 5 Xinmofan Road, Nanjing,
Nanjing 210009
People's Republic of China
;
    'Han, Feng'
;
Department of Applied Chemistry,
College of Science,
Nanjing University of Technology,
No. 5 Xinmofan Road, Nanjing,
Nanjing 210009
People's Republic of China
;
    'Wang, Bin'
;
Department of Applied Chemistry,
College of Science,
Nanjing University of Technology,
No. 5 Xinmofan Road, Nanjing,
Nanjing 210009
People's Republic of China
;
    'Wang, Jin-Tang'
;
Department of Applied Chemistry,
College of Science,
Nanjing University of Technology,
No. 5 Xinmofan Road, Nanjing,
Nanjing 210009
People's Republic of China
;
data_I
_chemical_name_systematic
;
2-(2,4-Dichlorophenyl)-3-[5-(4-methoxyphenyl)-1,3,4-thiadiazol-2-yl]-1,3-
thiazolidin-4-one
;
_chemical_name_common     ?
_chemical_formula_moiety     'C18 H13 Cl2 N3 O2 S2'
_chemical_formula_sum     'C18 H13 Cl2 N3 O2 S2'
_chemical_formula_iupac     'C18 H13 Cl2 N3 O2 S2'
_chemical_formula_weight     438.33
_chemical_melting_point     ?
_chemical_melting_point_gt     507
_chemical_melting_point_lt     509
_symmetry_cell_setting     triclinic
_symmetry_space_group_name_H-M     'P -1'
_symmetry_space_group_name_Hall     '-P 1'
loop_
    _symmetry_equiv_pos_as_xyz
    'x, y, z'
    '-x, -y, -z'
_cell_length_a     7.1310(14)
_cell_length_b     8.1540(16)
_cell_length_c     16.671(3)
_cell_angle_alpha     93.19(3)
_cell_angle_beta     96.43(3)
_cell_angle_gamma     105.89(3)
_cell_volume     922.7(3)
_cell_formula_units_Z     2
_cell_measurement_reflns_used     25
_cell_measurement_theta_min     9
_cell_measurement_theta_max     12
_cell_measurement_temperature     298(2)
_exptl_crystal_description     block
_exptl_crystal_colour     colorless
_exptl_crystal_size_max     0.30
_exptl_crystal_size_mid     0.10
_exptl_crystal_size_min     0.10
_exptl_crystal_density_diffrn     1.578
_exptl_crystal_density_meas     ?
_exptl_crystal_density_method     'not measured'
_exptl_crystal_F_000     448
_exptl_absorpt_coefficient_mu     0.598
_exptl_absorpt_correction_type     psi-scan
_exptl_absorpt_process_details     '(North <i>et al.</i>,  1968)'
_exptl_absorpt_correction_T_min     0.8410
_exptl_absorpt_correction_T_max     0.9426
_exptl_special_details
;
;
_diffrn_ambient_temperature     298(2)
_diffrn_radiation_type     MoK\a
_diffrn_radiation_wavelength     0.71073
_diffrn_radiation_source     'fine-focus sealed tube'
_diffrn_radiation_monochromator     graphite
_diffrn_measurement_device_type     'Enraf--Nonius CAD-4'
_diffrn_measurement_method     '\w/2\q'
_diffrn_detector_area_resol_mean     ?
_diffrn_reflns_number     3606
_diffrn_reflns_av_R_equivalents     0.0840
_diffrn_reflns_av_sigmaI/netI     0.0550
_diffrn_reflns_theta_min     1.23
_diffrn_reflns_theta_max     25.18
_diffrn_reflns_theta_full     25.18
_diffrn_measured_fraction_theta_max     0.999
_diffrn_measured_fraction_theta_full     0.999
_diffrn_reflns_limit_h_min     0
_diffrn_reflns_limit_h_max     8
_diffrn_reflns_limit_k_min     -9
_diffrn_reflns_limit_k_max     9
_diffrn_reflns_limit_l_min     -19
_diffrn_reflns_limit_l_max     19
_diffrn_standards_number     3
_diffrn_standards_interval_count     200
_diffrn_standards_interval_time     ?
_diffrn_standards_decay_%     0
_refine_special_details
;
 Refinement of F^2^ against ALL reflections.  The weighted R-factor wR and
 goodness of fit S are based on F^2^, conventional R-factors R are based
 on F, with F set to zero for negative F^2^. The threshold expression of
 F^2^ > 2sigma(F^2^) is used only for calculating R-factors(gt) etc. and is
 not relevant to the choice of reflections for refinement.  R-factors based
 on F^2^ are statistically about twice as large as those based on F, and R-
 factors based on ALL data will be even larger.
;
_reflns_number_total     3315
_reflns_number_gt     2228
_reflns_threshold_expression     I>2\s(I)
_refine_ls_structure_factor_coef     Fsqd
_refine_ls_matrix_type     full
_refine_ls_R_factor_all     0.1082
_refine_ls_R_factor_gt     0.0674
_refine_ls_wR_factor_gt     0.1653
_refine_ls_wR_factor_ref     0.2113
_refine_ls_goodness_of_fit_ref     1.024
_refine_ls_restrained_S_all     1.024
_refine_ls_number_reflns     3315
_refine_ls_number_parameters     244
_refine_ls_number_restraints     0
_refine_ls_hydrogen_treatment     constr
_refine_ls_weighting_scheme     calc
_refine_ls_weighting_details
                 'calc w=1/[\s^2^(Fo^2^)+(0.1P)^2^+2P] where P=(Fo^2^+2Fc^2^)/3'
_atom_sites_solution_hydrogens     geom
_atom_sites_solution_primary     direct
_atom_sites_solution_secondary     difmap
_refine_ls_shift/su_max     0.000
_refine_ls_shift/su_mean     0.000
_refine_diff_density_max     0.469
_refine_diff_density_min     -0.608
_refine_ls_extinction_method     none
_refine_ls_extinction_coef     ?
loop_
    _atom_type_symbol
    _atom_type_description
    _atom_type_scat_dispersion_real
    _atom_type_scat_dispersion_imag
    _atom_type_scat_source
    'C' 'C' 0.0033 0.0016
                         'International Tables Vol C Tables 4.2.6.8 and 6.1.1.4'
    'H' 'H' 0.0000 0.0000
                         'International Tables Vol C Tables 4.2.6.8 and 6.1.1.4'
    'N' 'N' 0.0061 0.0033
                         'International Tables Vol C Tables 4.2.6.8 and 6.1.1.4'
    'O' 'O' 0.0106 0.0060
                         'International Tables Vol C Tables 4.2.6.8 and 6.1.1.4'
    'S' 'S' 0.1246 0.1234
                         'International Tables Vol C Tables 4.2.6.8 and 6.1.1.4'
    'Cl' 'Cl' 0.1484 0.1585
                         'International Tables Vol C Tables 4.2.6.8 and 6.1.1.4'
_computing_data_collection     'CAD-4 Software (Enraf--Nonius, 1989)'
_computing_cell_refinement     'CAD-4 Software (Enraf--Nonius, 1989)'
_computing_data_reduction     'XCAD4 (Harms & Wocadlo, 1995)'
_computing_structure_solution     'SHELXS97 (Sheldrick, 2008)'
_computing_structure_refinement     'SHELXL97 (Sheldrick, 2008)'
_computing_molecular_graphics     'SHELXTL (Sheldrick, 2008)'
_computing_publication_material     'SHELXTL (Sheldrick, 2008)'
loop_
    _atom_site_type_symbol
    _atom_site_label
    _atom_site_fract_x
    _atom_site_fract_y
    _atom_site_fract_z
    _atom_site_U_iso_or_equiv
    _atom_site_adp_type
    _atom_site_calc_flag
    _atom_site_refinement_flags
    _atom_site_occupancy
    _atom_site_disorder_assembly
    _atom_site_disorder_group
    Cl Cl1 1.3375(3) 0.6645(2) 0.50289(13) 0.0801(6) Uani d . 1 . .
    Cl Cl2 1.1228(2) 1.20318(19) 0.40205(10) 0.0606(5) Uani d . 1 . .
    S S1 0.78625(18) 0.7174(2) 0.06058(9) 0.0492(4) Uani d . 1 . .
    S S2 0.5812(2) 0.9562(2) 0.33166(11) 0.0659(5) Uani d . 1 . .
    O O1 1.3277(6) 0.6538(6) -0.2389(2) 0.0616(11) Uani d . 1 . .
    O O2 0.4564(5) 0.6490(6) 0.1380(3) 0.0653(12) Uani d . 1 . .
    N N1 1.1375(6) 0.9039(7) 0.1050(3) 0.0535(13) Uani d . 1 . .
    N N2 1.0345(6) 0.9262(7) 0.1690(3) 0.0557(13) Uani d . 1 . .
    N N3 0.7229(6) 0.8433(6) 0.2094(3) 0.0488(12) Uani d . 1 . .
    C C1 1.5346(9) 0.7003(9) -0.2423(4) 0.0677(18) Uani d . 1 . .
    H H1B 1.5586 0.6672 -0.2955 0.102 Uiso calc R 1 . .
    H H1C 1.5962 0.6431 -0.2030 0.102 Uiso calc R 1 . .
    H H1D 1.5880 0.8220 -0.2306 0.102 Uiso calc R 1 . .
    C C2 1.2658(8) 0.6915(7) -0.1674(3) 0.0481(13) Uani d . 1 . .
    C C3 1.0653(8) 0.6308(9) -0.1639(4) 0.0606(17) Uani d . 1 . .
    H H3A 0.9826 0.5675 -0.2088 0.073 Uiso calc R 1 . .
    C C4 0.9884(8) 0.6632(8) -0.0956(4) 0.0556(16) Uani d . 1 . .
    H H4A 0.8538 0.6203 -0.0944 0.067 Uiso calc R 1 . .
    C C5 1.1052(7) 0.7578(7) -0.0282(3) 0.0444(13) Uani d . 1 . .
    C C6 1.3061(8) 0.8127(8) -0.0323(4) 0.0561(16) Uani d . 1 . .
    H H6A 1.3900 0.8721 0.0131 0.067 Uiso calc R 1 . .
    C C7 1.3842(8) 0.7822(8) -0.1009(4) 0.0556(16) Uani d . 1 . .
    H H7A 1.5189 0.8237 -0.1021 0.067 Uiso calc R 1 . .
    C C8 1.0288(7) 0.8015(7) 0.0450(3) 0.0451(13) Uani d . 1 . .
    C C9 0.8518(7) 0.8390(7) 0.1524(3) 0.0457(13) Uani d . 1 . .
    C C10 0.5300(7) 0.7452(8) 0.1973(4) 0.0491(14) Uani d . 1 . .
    C C11 0.4280(9) 0.7736(9) 0.2684(4) 0.0670(18) Uani d . 1 . .
    H H11A 0.4038 0.6734 0.2987 0.080 Uiso calc R 1 . .
    H H11B 0.3025 0.7928 0.2499 0.080 Uiso calc R 1 . .
    C C12 0.7992(7) 0.9486(7) 0.2846(3) 0.0463(13) Uani d . 1 . .
    H H12A 0.8693 1.0643 0.2731 0.056 Uiso calc R 1 . .
    C C13 0.9363(7) 0.8774(7) 0.3396(3) 0.0414(12) Uani d . 1 . .
    C C14 0.9118(8) 0.7054(7) 0.3390(4) 0.0501(14) Uani d . 1 . .
    H H14A 0.8099 0.6322 0.3033 0.060 Uiso calc R 1 . .
    C C15 1.0296(8) 0.6354(7) 0.3883(4) 0.0518(14) Uani d . 1 . .
    H H15A 1.0095 0.5175 0.3865 0.062 Uiso calc R 1 . .
    C C16 1.1798(8) 0.7468(8) 0.4411(3) 0.0473(13) Uani d . 1 . .
    C C17 1.2064(7) 0.9194(7) 0.4448(3) 0.0464(13) Uani d . 1 . .
    H H17A 1.3064 0.9927 0.4813 0.056 Uiso calc R 1 . .
    C C18 1.0853(7) 0.9832(7) 0.3946(3) 0.0425(12) Uani d . 1 . .
loop_
    _atom_site_aniso_label
    _atom_site_aniso_U_11
    _atom_site_aniso_U_22
    _atom_site_aniso_U_33
    _atom_site_aniso_U_12
    _atom_site_aniso_U_13
    _atom_site_aniso_U_23
    Cl1 0.0617(10) 0.0839(13) 0.0961(14) 0.0270(9) -0.0084(9) 0.0253(10)
    Cl2 0.0494(8) 0.0463(8) 0.0828(11) 0.0091(6) 0.0096(7) -0.0025(7)
    S1 0.0242(6) 0.0653(10) 0.0511(9) 0.0018(6) 0.0043(6) 0.0040(7)
    S2 0.0417(8) 0.0898(13) 0.0728(11) 0.0289(8) 0.0138(8) -0.0028(9)
    O1 0.044(2) 0.072(3) 0.058(3) -0.001(2) 0.0138(19) -0.011(2)
    O2 0.028(2) 0.088(3) 0.068(3) -0.001(2) 0.0030(19) -0.002(3)
    N1 0.028(2) 0.076(3) 0.051(3) 0.004(2) 0.011(2) -0.005(2)
    N2 0.030(2) 0.075(3) 0.054(3) 0.002(2) 0.008(2) -0.003(3)
    N3 0.026(2) 0.072(3) 0.049(3) 0.012(2) 0.012(2) 0.007(2)
    C1 0.045(3) 0.090(5) 0.071(4) 0.018(3) 0.026(3) 0.002(4)
    C2 0.038(3) 0.049(3) 0.053(3) 0.004(2) 0.009(3) 0.006(3)
    C3 0.033(3) 0.084(5) 0.053(4) 0.004(3) 0.000(3) -0.010(3)
    C4 0.025(3) 0.076(4) 0.057(4) 0.003(3) -0.001(2) -0.002(3)
    C5 0.029(3) 0.048(3) 0.052(3) 0.003(2) 0.004(2) 0.005(3)
    C6 0.027(3) 0.076(4) 0.050(3) -0.005(3) 0.001(2) -0.009(3)
    C7 0.029(3) 0.075(4) 0.055(4) 0.001(3) 0.009(3) 0.001(3)
    C8 0.025(2) 0.052(3) 0.056(3) 0.004(2) 0.007(2) 0.011(3)
    C9 0.030(3) 0.056(3) 0.052(3) 0.012(2) 0.007(2) 0.011(3)
    C10 0.025(3) 0.061(4) 0.062(4) 0.010(2) 0.008(3) 0.012(3)
    C11 0.039(3) 0.092(5) 0.072(4) 0.018(3) 0.020(3) 0.008(4)
    C12 0.034(3) 0.054(3) 0.054(3) 0.015(2) 0.010(2) 0.006(3)
    C13 0.028(2) 0.048(3) 0.049(3) 0.011(2) 0.011(2) 0.000(2)
    C14 0.037(3) 0.052(3) 0.058(4) 0.009(3) 0.005(3) -0.003(3)
    C15 0.041(3) 0.043(3) 0.071(4) 0.011(3) 0.014(3) 0.004(3)
    C16 0.035(3) 0.058(4) 0.053(3) 0.016(3) 0.010(2) 0.011(3)
    C17 0.028(3) 0.057(4) 0.050(3) 0.006(2) 0.006(2) 0.000(3)
    C18 0.034(3) 0.042(3) 0.054(3) 0.010(2) 0.019(2) 0.003(2)
_geom_special_details
;
All e.s.d.'s (except the e.s.d. in the dihedral angle between two l.s.
planes) are estimated using the full covariance matrix. The cell e.s.d.'s
are taken into account individually in the estimation of e.s.d.'s in
distances, angles and torsion angles; correlations between e.s.d.'s in
cell parameters are only used when they are defined by crystal symmetry.
An approximate (isotropic) treatment of cell e.s.d.'s is used for
estimating e.s.d.'s involving l.s. planes.
;
loop_
    _geom_bond_atom_site_label_1
    _geom_bond_atom_site_label_2
    _geom_bond_site_symmetry_2
    _geom_bond_distance
    _geom_bond_publ_flag
    S1 C9 . 1.721(6) ?
    S1 C8 . 1.732(5) ?
    Cl1 C16 . 1.734(6) ?
    O1 C2 . 1.366(7) ?
    O1 C1 . 1.427(7) ?
    N1 C8 . 1.295(7) ?
    N1 N2 . 1.393(6) ?
    C1 H1B . 0.9600 ?
    C1 H1C . 0.9600 ?
    C1 H1D . 0.9600 ?
    Cl2 C18 . 1.735(5) ?
    S2 C11 . 1.788(7) ?
    S2 C12 . 1.832(5) ?
    O2 C10 . 1.200(7) ?
    C2 C7 . 1.358(8) ?
    C2 C3 . 1.388(7) ?
    N2 C9 . 1.292(7) ?
    N3 C10 . 1.375(7) ?
    N3 C9 . 1.399(7) ?
    N3 C12 . 1.441(7) ?
    C3 C4 . 1.362(8) ?
    C3 H3A . 0.9300 ?
    C4 C5 . 1.375(8) ?
    C4 H4A . 0.9300 ?
    C5 C6 . 1.390(7) ?
    C5 C8 . 1.456(8) ?
    C6 C7 . 1.366(8) ?
    C6 H6A . 0.9300 ?
    C7 H7A . 0.9300 ?
    C10 C11 . 1.498(8) ?
    C11 H11A . 0.9700 ?
    C11 H11B . 0.9700 ?
    C12 C13 . 1.517(7) ?
    C12 H12A . 0.9800 ?
    C13 C14 . 1.364(8) ?
    C13 C18 . 1.381(7) ?
    C14 C15 . 1.367(8) ?
    C14 H14A . 0.9300 ?
    C15 C16 . 1.383(8) ?
    C15 H15A . 0.9300 ?
    C16 C17 . 1.365(8) ?
    C17 C18 . 1.360(8) ?
    C17 H17A . 0.9300 ?
loop_
    _geom_angle_atom_site_label_1
    _geom_angle_atom_site_label_2
    _geom_angle_atom_site_label_3
    _geom_angle_site_symmetry_1
    _geom_angle_site_symmetry_3
    _geom_angle
    _geom_angle_publ_flag
    C9 S1 C8 . . 86.0(3) ?
    C2 O1 C1 . . 117.6(5) ?
    C8 N1 N2 . . 113.1(4) ?
    O1 C1 H1B . . 109.5 ?
    O1 C1 H1C . . 109.5 ?
    H1B C1 H1C . . 109.5 ?
    O1 C1 H1D . . 109.5 ?
    H1B C1 H1D . . 109.5 ?
    H1C C1 H1D . . 109.5 ?
    C11 S2 C12 . . 92.5(3) ?
    C7 C2 O1 . . 125.2(5) ?
    C7 C2 C3 . . 118.7(5) ?
    O1 C2 C3 . . 116.1(5) ?
    C9 N2 N1 . . 110.6(5) ?
    C10 N3 C9 . . 122.2(5) ?
    C10 N3 C12 . . 119.5(4) ?
    C9 N3 C12 . . 118.3(4) ?
    C4 C3 C2 . . 120.7(5) ?
    C4 C3 H3A . . 119.7 ?
    C2 C3 H3A . . 119.7 ?
    C3 C4 C5 . . 121.5(5) ?
    C3 C4 H4A . . 119.2 ?
    C5 C4 H4A . . 119.2 ?
    C4 C5 C6 . . 116.7(5) ?
    C4 C5 C8 . . 123.5(5) ?
    C6 C5 C8 . . 119.8(5) ?
    C7 C6 C5 . . 122.1(5) ?
    C7 C6 H6A . . 119.0 ?
    C5 C6 H6A . . 119.0 ?
    C2 C7 C6 . . 120.2(5) ?
    C2 C7 H7A . . 119.9 ?
    C6 C7 H7A . . 119.9 ?
    N1 C8 C5 . . 122.9(4) ?
    N1 C8 S1 . . 114.1(4) ?
    C5 C8 S1 . . 123.0(4) ?
    N2 C9 N3 . . 119.5(5) ?
    N2 C9 S1 . . 116.2(4) ?
    N3 C9 S1 . . 124.3(4) ?
    O2 C10 N3 . . 124.0(5) ?
    O2 C10 C11 . . 125.4(5) ?
    N3 C10 C11 . . 110.6(5) ?
    C10 C11 S2 . . 108.7(4) ?
    C10 C11 H11A . . 110.0 ?
    S2 C11 H11A . . 110.0 ?
    C10 C11 H11B . . 110.0 ?
    S2 C11 H11B . . 110.0 ?
    H11A C11 H11B . . 108.3 ?
    N3 C12 C13 . . 112.7(4) ?
    N3 C12 S2 . . 104.8(3) ?
    C13 C12 S2 . . 111.2(4) ?
    N3 C12 H12A . . 109.3 ?
    C13 C12 H12A . . 109.3 ?
    S2 C12 H12A . . 109.3 ?
    C14 C13 C18 . . 117.3(5) ?
    C14 C13 C12 . . 121.2(5) ?
    C18 C13 C12 . . 121.5(5) ?
    C13 C14 C15 . . 123.3(5) ?
    C13 C14 H14A . . 118.4 ?
    C15 C14 H14A . . 118.4 ?
    C14 C15 C16 . . 117.3(5) ?
    C14 C15 H15A . . 121.4 ?
    C16 C15 H15A . . 121.4 ?
    C17 C16 C15 . . 121.2(5) ?
    C17 C16 Cl1 . . 119.7(4) ?
    C15 C16 Cl1 . . 119.0(5) ?
    C18 C17 C16 . . 119.4(5) ?
    C18 C17 H17A . . 120.3 ?
    C16 C17 H17A . . 120.3 ?
    C17 C18 C13 . . 121.5(5) ?
    C17 C18 Cl2 . . 117.8(4) ?
    C13 C18 Cl2 . . 120.6(4) ?
loop_
    _geom_torsion_atom_site_label_1
    _geom_torsion_atom_site_label_2
    _geom_torsion_atom_site_label_3
    _geom_torsion_atom_site_label_4
    _geom_torsion_site_symmetry_1
    _geom_torsion_site_symmetry_2
    _geom_torsion_site_symmetry_3
    _geom_torsion_site_symmetry_4
    _geom_torsion
    _geom_torsion_publ_flag
    C1 O1 C2 C7 . . . . 5.7(9) ?
    C1 O1 C2 C3 . . . . -174.3(6) ?
    C8 N1 N2 C9 . . . . -0.6(7) ?
    C7 C2 C3 C4 . . . . 0.7(10) ?
    O1 C2 C3 C4 . . . . -179.3(6) ?
    C2 C3 C4 C5 . . . . 0.6(10) ?
    C3 C4 C5 C6 . . . . -2.5(9) ?
    C3 C4 C5 C8 . . . . 177.4(6) ?
    C4 C5 C6 C7 . . . . 3.2(10) ?
    C8 C5 C6 C7 . . . . -176.8(6) ?
    O1 C2 C7 C6 . . . . 179.9(6) ?
    C3 C2 C7 C6 . . . . -0.1(10) ?
    C5 C6 C7 C2 . . . . -1.9(10) ?
    N2 N1 C8 C5 . . . . -179.4(5) ?
    N2 N1 C8 S1 . . . . -0.9(7) ?
    C4 C5 C8 N1 . . . . -173.3(6) ?
    C6 C5 C8 N1 . . . . 6.6(9) ?
    C4 C5 C8 S1 . . . . 8.3(8) ?
    C6 C5 C8 S1 . . . . -171.8(5) ?
    C9 S1 C8 N1 . . . . 1.5(5) ?
    C9 S1 C8 C5 . . . . -179.9(5) ?
    N1 N2 C9 N3 . . . . 179.6(5) ?
    N1 N2 C9 S1 . . . . 1.8(7) ?
    C10 N3 C9 N2 . . . . -175.9(5) ?
    C12 N3 C9 N2 . . . . 1.1(8) ?
    C10 N3 C9 S1 . . . . 1.7(8) ?
    C12 N3 C9 S1 . . . . 178.7(4) ?
    C8 S1 C9 N2 . . . . -1.9(5) ?
    C8 S1 C9 N3 . . . . -179.6(5) ?
    C9 N3 C10 O2 . . . . 0.1(9) ?
    C12 N3 C10 O2 . . . . -177.0(6) ?
    C9 N3 C10 C11 . . . . 179.2(5) ?
    C12 N3 C10 C11 . . . . 2.1(7) ?
    O2 C10 C11 S2 . . . . -169.0(5) ?
    N3 C10 C11 S2 . . . . 12.0(7) ?
    C12 S2 C11 C10 . . . . -17.2(5) ?
    C10 N3 C12 C13 . . . . 106.6(5) ?
    C9 N3 C12 C13 . . . . -70.6(6) ?
    C10 N3 C12 S2 . . . . -14.5(6) ?
    C9 N3 C12 S2 . . . . 168.3(4) ?
    C11 S2 C12 N3 . . . . 17.6(4) ?
    C11 S2 C12 C13 . . . . -104.5(4) ?
    N3 C12 C13 C14 . . . . -31.0(7) ?
    S2 C12 C13 C14 . . . . 86.3(6) ?
    N3 C12 C13 C18 . . . . 151.9(5) ?
    S2 C12 C13 C18 . . . . -90.8(5) ?
    C18 C13 C14 C15 . . . . -1.7(8) ?
    C12 C13 C14 C15 . . . . -178.9(5) ?
    C13 C14 C15 C16 . . . . 0.1(9) ?
    C14 C15 C16 C17 . . . . 1.4(8) ?
    C14 C15 C16 Cl1 . . . . -178.2(4) ?
    C15 C16 C17 C18 . . . . -1.3(8) ?
    Cl1 C16 C17 C18 . . . . 178.3(4) ?
    C16 C17 C18 C13 . . . . -0.3(8) ?
    C16 C17 C18 Cl2 . . . . 179.4(4) ?
    C14 C13 C18 C17 . . . . 1.7(8) ?
    C12 C13 C18 C17 . . . . 179.0(5) ?
    C14 C13 C18 Cl2 . . . . -178.0(4) ?
    C12 C13 C18 Cl2 . . . . -0.7(7) ?
loop_
    _geom_hbond_atom_site_label_D
    _geom_hbond_atom_site_label_H
    _geom_hbond_atom_site_label_A
    _geom_hbond_site_symmetry_A
    _geom_hbond_distance_DH
    _geom_hbond_distance_HA
    _geom_hbond_distance_DA
    _geom_hbond_angle_DHA
    _geom_hbond_publ_flag
    C4 H4A S1 . 0.93 2.79 3.180(7) 106 yes
    C6 H6A N1 . 0.93 2.55 2.856(8) 100 yes
    C12 H12A Cl2 . 0.98 2.63 3.063(5) 107 yes
    C14 H14A N3 . 0.93 2.54 2.863(8) 101 yes
    C14 H14A O1 2_765 0.93 2.41 3.219(7) 146 yes
