# Supplementary material for: 2-(2,4-Dichloro­phen­yl)-3-[5-(4-methoxy­phen­yl)-1,3,4-thia­diazol-2-yl]-1,3-thia­zolidin-4-one
Source: Acta Crystallogr Sect E Struct Rep Online. 2008 Apr 4;64(Pt 5):o795. doi: 10.1107/S1600536808008465 (PMC2961251; doi:10.1107/S1600536808008465)
Supplement: Supplementary file 2 [file e-64-0o795-Isup2.hkl]

# 
# h,k,l, Fc-squared, Fo-squared, sigma(Fo-squared) and status flag 
# 
data_I
_shelx_title ' W in P-1' 
_shelx_refln_list_code          4 
_shelx_F_calc_maximum      175.22 
_exptl_crystal_F_000       448.00 
_reflns_d_resolution_high  0.8352 
 
loop_ 
 _symmetry_equiv_pos_as_xyz 
 'x, y, z' 
 '-x, -y, -z' 
 
_cell_length_a     7.1310 
_cell_length_b     8.1540 
_cell_length_c    16.6710 
_cell_angle_alpha  93.190 
_cell_angle_beta   96.430 
_cell_angle_gamma 105.890 
 
_shelx_F_squared_multiplier     1.000 
 
loop_ 
 _refln_index_h 
 _refln_index_k 
 _refln_index_l 
 _refln_F_squared_calc 
 _refln_F_squared_meas 
 _refln_F_squared_sigma 
 _refln_observed_status 
   1   0   0     1102.75     1485.95     10.87 o 
   2   0   0      212.43      303.55      7.20 o 
   3   0   0       29.96       41.86      4.04 o 
   4   0   0      100.95      108.99      7.79 o 
   5   0   0       17.85       16.60      4.92 o 
   6   0   0       11.99       27.76      8.01 o 
   7   0   0        0.00       -8.59      8.59 o 
   8   0   0       33.82       49.80     10.87 o 
  -8   1   0       71.75       63.97     12.41 o 
  -7   1   0        0.78       -7.56      7.86 o 
  -6   1   0      292.87      342.11     15.57 o 
  -5   1   0      318.76      323.31     13.00 o 
  -4   1   0     2084.72     2677.90     30.04 o 
  -3   1   0      985.25     1165.51     16.75 o 
  -2   1   0     3799.04     4714.92     26.95 o 
  -1   1   0       35.67       47.67      2.64 o 
   0   1   0     2617.86     2338.92     34.89 o 
   1   1   0     1007.97     1076.64     11.38 o 
   2   1   0     2866.24     3400.90     25.71 o 
   3   1   0      146.02      197.79      8.08 o 
   4   1   0      183.31      215.20      9.92 o 
   5   1   0        2.50       14.69      5.88 o 
   6   1   0       71.06       77.93      9.55 o 
   7   1   0      224.93      233.56     15.50 o 
  -8   2   0        9.92        5.21      9.69 o 
  -7   2   0       43.10       48.91      9.25 o 
  -6   2   0      430.96      419.82     17.11 o 
  -5   2   0       74.02       77.63      7.86 o 
  -4   2   0      230.20      286.36     10.50 o 
  -3   2   0      828.88     1171.53     17.33 o 
  -2   2   0      106.88      128.02      5.43 o 
  -1   2   0     1385.27     1427.56     14.18 o 
   0   2   0    10763.67     9105.47    315.67 o 
   1   2   0     1282.18     1290.66     15.42 o 
   2   2   0     1426.06     1365.06     18.73 o 
   3   2   0       20.22       13.59      4.99 o 
   4   2   0      130.77      149.39      9.25 o 
   5   2   0      100.29       88.36      8.74 o 
   6   2   0       23.21       21.59      8.81 o 
   7   2   0        8.50       12.63      7.71 o 
  -8   3   0       10.85       22.40      8.74 o 
  -7   3   0      249.69      260.88     16.08 o 
  -6   3   0        0.02       -5.14      6.68 o 
  -5   3   0      187.21      199.99     10.94 o 
  -4   3   0       45.38      121.04      7.42 o 
  -3   3   0      513.98      584.11     13.37 o 
  -2   3   0      933.12      949.65     15.06 o 
  -1   3   0     1667.66     1463.19     17.48 o 
   0   3   0     2480.84     2291.66    120.49 o 
   1   3   0      158.73      136.17      6.46 o 
   2   3   0     1008.46     1086.78     19.32 o 
   3   3   0       61.31       66.91      6.90 o 
   4   3   0       97.34      107.97      9.92 o 
   5   3   0      124.57      124.71     10.87 o 
   6   3   0        0.46       14.98      7.79 o 
   7   3   0       33.19       36.43     11.68 o 
  -8   4   0        0.22       -6.83      9.55 o 
  -7   4   0        5.73        8.30      8.15 o 
  -6   4   0        4.41        5.36      6.83 o 
  -5   4   0      909.19      987.11     22.77 o 
  -4   4   0      899.93     1005.62     21.08 o 
  -3   4   0      720.98      718.37     16.23 o 
  -2   4   0      324.98      340.71     10.80 o 
  -1   4   0      397.76      390.00     11.02 o 
   0   4   0       10.43       15.94      3.67 o 
   1   4   0      101.53       68.01      6.83 o 
   2   4   0       71.10       71.83      7.27 o 
   3   4   0      262.76      274.61     13.07 o 
   4   4   0       94.49       82.77     11.46 o 
   5   4   0       34.91       33.12      9.33 o 
   6   4   0      272.81      263.16     18.51 o 
  -8   5   0        4.31       17.99     10.14 o 
  -7   5   0      256.35      260.29     16.82 o 
  -6   5   0        0.85        8.59      6.98 o 
  -5   5   0       23.78       37.90      7.86 o 
  -4   5   0      453.55      467.70     15.86 o 
  -3   5   0       26.76       24.31      5.66 o 
  -2   5   0      157.73      160.70      8.81 o 
  -1   5   0      346.86      260.22     11.68 o 
   0   5   0        2.27        8.25      3.31 o 
   1   5   0       40.62       33.93      7.34 o 
   2   5   0      768.63      733.06     20.79 o 
   3   5   0        4.06       13.22      7.64 o 
   4   5   0       66.17       81.97     11.02 o 
   5   5   0       95.17       70.65     12.05 o 
  -7   6   0       25.19       15.06     10.43 o 
  -6   6   0       36.80       39.88      9.25 o 
  -5   6   0      442.83      381.84     17.70 o 
  -4   6   0      200.12      187.95     11.82 o 
  -3   6   0      472.50      418.71     16.16 o 
  -2   6   0        2.32        5.58      4.85 o 
  -1   6   0       51.96       57.14      8.52 o 
   0   6   0       75.03       86.53      6.13 o 
   1   6   0        0.23        4.41      5.29 o 
   2   6   0        1.94       -1.62      6.76 o 
   3   6   0       88.97       87.99     11.09 o 
   4   6   0       11.58        9.92      9.62 o 
  -7   7   0       96.04       88.87     13.51 o 
  -6   7   0       51.90       66.62     10.65 o 
  -5   7   0        1.82       11.09      6.39 o 
  -4   7   0       14.67       16.45      6.61 o 
  -3   7   0        4.59        9.62      6.39 o 
  -2   7   0        2.24       18.66      6.68 o 
  -1   7   0        2.71       -2.06      7.34 o 
   0   7   0      127.56      156.17      8.14 o 
   1   7   0       24.15       21.74      8.30 o 
   2   7   0      197.25      234.66     14.84 o 
   3   7   0       68.24       88.21     13.15 o 
  -6   8   0       18.00       32.83     10.28 o 
  -5   8   0        1.77       -9.33      9.33 o 
  -4   8   0        3.54       18.95      8.01 o 
  -3   8   0        0.20        6.24      7.79 o 
  -2   8   0        6.78       14.76      8.37 o 
  -1   8   0      106.48       84.83     11.02 o 
   0   8   0       32.01       38.73      7.03 o 
   1   8   0       69.94       82.77     11.75 o 
   2   8   0       46.60       66.76     12.12 o 
  -5   9   0        4.94        7.93      9.03 o 
  -4   9   0       42.70       60.15     12.71 o 
  -3   9   0        0.00       13.15      6.90 o 
  -2   9   0       13.43       34.01      8.67 o 
  -1   9   0        1.83        6.61      9.99 o 
   0   9   0        0.52       -2.82      8.45 o 
   0  -9   1       80.20       94.58      9.93 o 
   1  -9   1        2.90        9.55      8.45 o 
   2  -9   1       15.95       21.67      8.52 o 
   3  -9   1       14.97       15.28      9.18 o 
   4  -9   1       67.62       90.26     12.34 o 
   5  -9   1        1.15        5.58      8.74 o 
  -2  -8   1       43.49       64.04     12.71 o 
  -1  -8   1       39.21       56.70      9.40 o 
   0  -8   1       36.88       39.32      7.45 o 
   1  -8   1        0.06       12.41      6.68 o 
   2  -8   1      193.45      211.82     14.32 o 
   3  -8   1        2.90        5.66      8.30 o 
   4  -8   1        7.95        7.20      8.01 o 
   5  -8   1        6.56        2.79      8.67 o 
   6  -8   1        3.75       11.46      8.08 o 
  -4  -7   1        1.46      -10.58     10.58 o 
  -3  -7   1       77.24       65.29     12.71 o 
  -2  -7   1      199.32      227.17     16.53 o 
  -1  -7   1        2.94        0.00      7.27 o 
   0  -7   1      127.21      117.51      8.96 o 
   1  -7   1       55.11       76.97      8.96 o 
   2  -7   1       14.99       13.44      7.05 o 
   3  -7   1       10.47        7.49      7.86 o 
   4  -7   1      111.19      115.75     10.28 o 
   5  -7   1       16.59       24.82      7.86 o 
   6  -7   1       19.58       21.37      9.77 o 
   7  -7   1        8.60       17.11     10.21 o 
  -5  -6   1        0.56      -10.36     10.36 o 
  -4  -6   1       67.15       66.91     11.97 o 
  -3  -6   1        1.79        9.18      7.79 o 
  -2  -6   1        0.22       -3.82      6.76 o 
  -1  -6   1      304.62      340.57     15.35 o 
   0  -6   1       22.93       27.35      4.73 o 
   1  -6   1       14.71        6.46      6.17 o 
   2  -6   1      105.60      105.76      8.81 o 
   3  -6   1      289.71      270.65     13.00 o 
   4  -6   1      243.53      238.04     14.18 o 
   5  -6   1       44.36       50.75      9.33 o 
   6  -6   1        1.42       -1.25      8.08 o 
   7  -6   1        1.11       -3.60      9.99 o 
  -5  -5   1       63.02       67.86     10.94 o 
  -4  -5   1       77.60       76.97     10.72 o 
  -3  -5   1      472.50      436.78     18.51 o 
  -2  -5   1       31.43       26.15      8.08 o 
  -1  -5   1       47.65       40.03      6.32 o 
   0  -5   1      682.77      586.44     45.21 o 
   1  -5   1      278.38      257.79     10.87 o 
   2  -5   1        0.68        5.29      4.77 o 
   3  -5   1       12.00       13.73      4.48 o 
   4  -5   1      171.22      175.02     10.58 o 
   5  -5   1       21.09       28.28      8.45 o 
   6  -5   1      151.47      181.56     13.07 o 
   7  -5   1        8.80       -1.32      9.03 o 
   8  -5   1        0.82        4.70      9.11 o 
  -6  -4   1       13.39       29.16      8.89 o 
  -5  -4   1        1.18        5.66      7.64 o 
  -4  -4   1      405.71      411.59     16.75 o 
  -3  -4   1      371.20      333.08     14.03 o 
  -2  -4   1      261.53      257.57     11.16 o 
  -1  -4   1     1038.30     1029.27     19.10 o 
   0  -4   1      424.17      393.08     28.31 o 
   1  -4   1       77.75       55.16      5.21 o 
   2  -4   1      496.32      510.82     12.85 o 
   3  -4   1      519.71      499.43     13.73 o 
   4  -4   1      193.61      226.73     11.24 o 
   5  -4   1      106.97      138.81      9.92 o 
   6  -4   1      384.67      419.30     17.19 o 
   7  -4   1       22.12       20.05      9.77 o 
   8  -4   1       50.62       63.46     11.24 o 
  -7  -3   1        1.96       16.08     10.80 o 
  -6  -3   1       14.39       21.52      8.81 o 
  -5  -3   1      154.59      168.26     11.38 o 
  -4  -3   1        1.71        1.40      6.39 o 
  -3  -3   1      990.78      995.56     20.56 o 
  -2  -3   1       72.41       52.95      5.66 o 
  -1  -3   1       14.27       16.16      3.89 o 
   0  -3   1     2117.91     2036.14    110.17 o 
   1  -3   1      597.08      508.02     10.58 o 
   2  -3   1       12.97       22.55      3.60 o 
   3  -3   1      322.02      389.26     11.31 o 
   4  -3   1     1255.94     1523.85     23.87 o 
   5  -3   1      131.40      167.24     10.36 o 
   6  -3   1       52.20       65.07      8.45 o 
   7  -3   1      334.68      323.60     16.97 o 
   8  -3   1        5.20       11.31      8.15 o 
  -7  -2   1       32.05       37.68     10.50 o 
  -6  -2   1      262.92      289.45     16.38 o 
  -5  -2   1      386.21      383.90     15.79 o 
  -4  -2   1       35.24       43.70      6.32 o 
  -3  -2   1      334.43      359.08     11.53 o 
  -2  -2   1      255.83      284.31      9.11 o 
  -1  -2   1     1701.40     1671.40     17.41 o 
   0  -2   1     9330.82     7856.06    346.41 o 
   1  -2   1     1812.81     1903.71     16.60 o 
   2  -2   1       10.09       14.18      3.01 o 
   3  -2   1       53.36      103.63      5.88 o 
   4  -2   1     3594.37     4361.65     38.12 o 
   5  -2   1       71.97       91.15      7.93 o 
   6  -2   1       10.55       18.51      7.64 o 
   7  -2   1       10.82        1.25      8.01 o 
   8  -2   1      125.77      141.24     13.73 o 
  -7  -1   1       20.87       20.64      9.55 o 
  -6  -1   1        4.71       -1.10      6.98 o 
  -5  -1   1      542.67      530.13     16.67 o 
  -4  -1   1      375.70      471.15     13.88 o 
  -3  -1   1     4675.54     5973.05     40.25 o 
  -2  -1   1      949.83     1099.63     14.62 o 
  -1  -1   1      275.12      247.44      5.73 o 
   0  -1   1     2451.16     2192.50     49.32 o 
   1  -1   1      280.72      315.82      5.73 o 
   2  -1   1     4054.91     4939.08     28.20 o 
   3  -1   1       15.90       16.23      3.45 o 
   4  -1   1     2853.43     3580.26     34.23 o 
   5  -1   1      164.96      151.52      9.84 o 
   6  -1   1     1196.73     1329.22     28.13 o 
   7  -1   1      156.22      155.70     13.81 o 
   8  -1   1       29.88       16.16     10.58 o 
  -8   0   1       16.27      -11.75     11.75 o 
  -7   0   1       12.41       -1.32      7.56 o 
  -6   0   1       33.66       24.38      7.64 o 
  -5   0   1       30.70       47.23      6.90 o 
  -4   0   1      814.46      966.91     18.58 o 
  -3   0   1      182.16      237.89      8.30 o 
  -2   0   1      713.03      925.64     12.34 o 
  -1   0   1     1853.09     2412.55     58.32 o 
   0   0   1       36.24       39.81      0.93 o 
   1   0   1     3003.93     3572.47     17.77 o 
   2   0   1      435.22      520.07      9.62 o 
   3   0   1      678.02      861.96     15.06 o 
   4   0   1     1139.53     1273.40     21.52 o 
   5   0   1      200.96      210.94     11.24 o 
   6   0   1       34.66       27.62      8.89 o 
   7   0   1       24.05       17.26      9.25 o 
   8   0   1        3.29       -8.89      8.89 o 
  -8   1   1      226.21      219.24     15.86 o 
  -7   1   1      142.19      115.68     11.68 o 
  -6   1   1      837.09      838.68     22.69 o 
  -5   1   1       45.72       41.28      6.83 o 
  -4   1   1      281.51      320.44     10.87 o 
  -3   1   1     2565.37     3770.85     29.82 o 
  -2   1   1       64.43       93.28      4.48 o 
  -1   1   1       70.41       68.16      3.23 o 
   0   1   1      323.73      259.47    149.24 o 
   1   1   1       13.02        5.29      3.23 o 
   2   1   1        5.10       16.30      2.72 o 
   3   1   1     2288.97     2592.63     27.76 o 
   4   1   1       24.35       24.24      6.32 o 
   5   1   1      148.63      172.01     10.94 o 
   6   1   1      170.29      159.89     13.37 o 
   7   1   1       43.64       39.29     10.21 o 
  -8   2   1       54.97       75.65     10.58 o 
  -7   2   1       58.58       67.06      9.40 o 
  -6   2   1       64.80       69.92      8.96 o 
  -5   2   1       42.62       46.42      7.64 o 
  -4   2   1       52.06       40.47      6.10 o 
  -3   2   1      520.51      633.40     12.93 o 
  -2   2   1      281.28      272.63      7.34 o 
  -1   2   1      291.15      279.90      6.68 o 
   0   2   1      348.79     2016.73   1654.25 o 
   1   2   1     1922.55     1759.69     18.43 o 
   2   2   1      154.63      185.23      7.49 o 
   3   2   1     1664.39     1836.07     25.49 o 
   4   2   1      363.48      387.35     13.95 o 
   5   2   1      371.06      378.03     15.57 o 
   6   2   1       42.11       52.00      8.96 o 
   7   2   1       98.71       98.78     12.63 o 
  -8   3   1       43.09       32.61     11.38 o 
  -7   3   1       28.60       37.75      8.96 o 
  -6   3   1      442.44      473.36     17.41 o 
  -5   3   1       13.19       27.62      5.88 o 
  -4   3   1      889.91     1029.05     20.12 o 
  -3   3   1      688.99      670.78     14.40 o 
  -2   3   1      297.10      312.44      9.25 o 
  -1   3   1       21.95       11.97      3.38 o 
   0   3   1      126.45      135.87      4.44 o 
   1   3   1     1679.04     1570.49     20.49 o 
   2   3   1       10.54       21.67      4.55 o 
   3   3   1      787.49      736.22     18.43 o 
   4   3   1      182.11      165.91     11.09 o 
   5   3   1       49.52       41.79      8.30 o 
   6   3   1        7.64       17.19      8.96 o 
  -8   4   1       97.23       97.98     13.88 o 
  -7   4   1       89.91       86.00     10.43 o 
  -6   4   1        7.63       16.08      7.49 o 
  -5   4   1        0.05       -6.10      6.10 o 
  -4   4   1      424.15      374.87     14.10 o 
  -3   4   1       70.44       81.08      6.46 o 
  -2   4   1      219.28      223.42      9.03 o 
  -1   4   1     1287.34     1262.31     19.46 o 
   0   4   1      506.69      478.54     34.15 o 
   1   4   1      504.22      452.06     13.44 o 
   2   4   1      171.08      152.40      9.25 o 
   3   4   1        0.38        4.55      6.46 o 
   4   4   1      220.39      207.19     13.00 o 
   5   4   1      269.69      248.47     15.35 o 
   6   4   1       47.11       74.11     13.00 o 
  -8   5   1      285.83      294.22     19.54 o 
  -7   5   1       17.09       29.38      9.03 o 
  -6   5   1        5.48        6.90      8.08 o 
  -5   5   1      354.62      356.51     15.35 o 
  -4   5   1        7.91        8.15      5.58 o 
  -3   5   1       53.29       56.41      6.68 o 
  -2   5   1      851.97      804.23     18.21 o 
  -1   5   1      200.73      170.76      9.25 o 
   0   5   1       32.55       33.42      4.39 o 
   1   5   1      457.11      410.78     14.54 o 
   2   5   1       98.05       94.30      9.77 o 
   3   5   1      370.01      411.88     17.92 o 
   4   5   1       35.80       25.63      9.03 o 
   5   5   1        7.65       -9.47      9.92 o 
  -7   6   1      151.07      150.49     15.13 o 
  -6   6   1        5.92       -3.08      8.81 o 
  -5   6   1      450.85      418.20     17.92 o 
  -4   6   1      441.76      434.28     17.41 o 
  -3   6   1        1.42        5.43      6.17 o 
  -2   6   1        1.95       -5.95      5.95 o 
  -1   6   1     1055.04      996.73     22.92 o 
   0   6   1       88.56       93.94      8.41 o 
   1   6   1       26.90       33.12      7.71 o 
   2   6   1       52.27       38.71      9.18 o 
   3   6   1        3.57        3.75      7.71 o 
   4   6   1       54.26       66.17     11.16 o 
  -7   7   1        2.58        1.54     10.72 o 
  -6   7   1        1.05       11.02      8.01 o 
  -5   7   1        1.90        2.50      8.37 o 
  -4   7   1        4.67       18.73      7.05 o 
  -3   7   1       37.60       20.34      8.74 o 
  -2   7   1      403.75      372.30     16.38 o 
  -1   7   1       69.48       39.51      8.96 o 
   0   7   1       49.38       51.26      8.52 o 
   1   7   1       42.07       49.28      9.62 o 
   2   7   1        0.72       -2.64      9.55 o 
   3   7   1       33.72       44.66     10.36 o 
  -6   8   1       15.98       17.55     11.02 o 
  -5   8   1        5.79       16.08      6.83 o 
  -4   8   1      250.07      232.68     16.08 o 
  -3   8   1       52.94       48.99      9.84 o 
  -2   8   1       10.15       27.91      7.20 o 
  -1   8   1       33.88       11.31      9.25 o 
   0   8   1       86.05       85.54      8.52 o 
   1   8   1       21.81       26.73     10.21 o 
   2   8   1       45.69       45.24     12.41 o 
  -5   9   1        0.01        7.12      9.03 o 
  -4   9   1        0.05       -2.28      9.55 o 
  -3   9   1        6.98        2.20      8.30 o 
  -2   9   1      108.13      131.91     13.51 o 
  -1   9   1       25.34       25.27     10.58 o 
   0   9   1        0.43        2.32     10.47 o 
  -1  -9   2       63.93       81.75     12.19 o 
   0  -9   2       74.87       95.44     17.19 o 
   1  -9   2       11.72       19.10      7.93 o 
   2  -9   2        1.14       -8.37      8.37 o 
   3  -9   2       11.86       19.76      9.18 o 
   4  -9   2       31.74       36.28     11.24 o 
   5  -9   2        3.30       10.36      9.18 o 
  -2  -8   2       14.92       29.30      9.84 o 
  -1  -8   2        4.78       12.41      7.79 o 
   0  -8   2        3.25       -4.87      9.73 o 
   1  -8   2        3.20       16.82      7.27 o 
   2  -8   2        0.03        8.01      7.86 o 
   3  -8   2       42.89       37.68     10.80 o 
   4  -8   2       25.26       31.58      8.08 o 
   5  -8   2        1.99       11.31      7.86 o 
   6  -8   2        4.72        2.35      9.55 o 
  -4  -7   2       73.02       76.60     11.97 o 
  -3  -7   2       19.47       46.49     10.36 o 
  -2  -7   2       16.60       17.92      8.67 o 
  -1  -7   2       35.28       17.48      8.67 o 
   0  -7   2        7.34       20.93      4.88 o 
   1  -7   2      124.48      111.64     11.24 o 
   2  -7   2        4.19       10.36      5.73 o 
   3  -7   2       93.68       95.99     10.72 o 
   4  -7   2        3.63       -2.86      8.23 o 
   5  -7   2      208.20      225.85     15.28 o 
   6  -7   2       40.49       34.81      8.74 o 
   7  -7   2        0.19       12.56      8.30 o 
  -5  -6   2      118.49      129.12     16.38 o 
  -4  -6   2       26.46       24.53      9.55 o 
  -3  -6   2        0.61        6.10      7.27 o 
  -2  -6   2       10.21       17.85      6.90 o 
  -1  -6   2       83.04      100.47      9.47 o 
   0  -6   2       12.46        8.11      6.06 o 
   1  -6   2      291.44      270.06     13.00 o 
   2  -6   2      139.83      149.98     10.14 o 
   3  -6   2      541.37      533.80     17.92 o 
   4  -6   2      234.78      249.57     13.73 o 
   5  -6   2       50.81       66.98      9.25 o 
   6  -6   2       76.28       78.73     11.46 o 
   7  -6   2       24.12       29.16      9.69 o 
  -5  -5   2        4.73        4.26      8.52 o 
  -4  -5   2      487.19      443.69     19.61 o 
  -3  -5   2      279.63      280.71     16.01 o 
  -2  -5   2        6.35       25.71      5.80 o 
  -1  -5   2      266.56       -1.98      5.29 o 
   0  -5   2       37.43       41.67      3.99 o 
   1  -5   2        8.64       14.62      4.99 o 
   2  -5   2      474.18      448.97     14.03 o 
   3  -5   2       93.63       75.80      7.34 o 
   4  -5   2      160.79      167.09     10.80 o 
   5  -5   2      325.91      362.75     16.23 o 
   6  -5   2      200.33      210.42     13.29 o 
   7  -5   2       79.05       76.75     12.41 o 
   8  -5   2        0.10       -9.99      9.99 o 
  -6  -4   2       44.96       45.39     10.65 o 
  -5  -4   2      111.88       91.66     11.97 o 
  -4  -4   2       72.98       71.68      8.52 o 
  -3  -4   2        4.52        0.00      5.80 o 
  -2  -4   2      369.86      360.25     12.85 o 
  -1  -4   2      336.51      352.76     11.82 o 
   0  -4   2     1254.44     1328.02     82.63 o 
   1  -4   2     2065.03     1970.11     24.38 o 
   2  -4   2      238.32      229.30      9.11 o 
   3  -4   2      404.18      435.17     12.78 o 
   4  -4   2       59.32       65.81      8.01 o 
   5  -4   2        4.95       -0.44      6.10 o 
   6  -4   2       63.44       81.01     10.21 o 
   7  -4   2       44.66       59.64      9.55 o 
   8  -4   2        0.62       -3.89      8.74 o 
  -7  -3   2      175.83      157.25     14.62 o 
  -6  -3   2       72.24       75.06     10.58 o 
  -5  -3   2       19.77       17.26      7.27 o 
  -4  -3   2      283.77      269.55     13.66 o 
  -3  -3   2        9.96        7.05      5.29 o 
  -2  -3   2      371.63      381.48     11.68 o 
  -1  -3   2     1100.69     1088.10     17.04 o 
   0  -3   2      366.36      344.30     24.49 o 
   1  -3   2      694.49      621.72     11.97 o 
   2  -3   2       81.50       71.24      4.77 o 
   3  -3   2       36.89       19.32      4.70 o 
   4  -3   2     1192.32     1460.76     23.87 o 
   5  -3   2      187.13      237.16     12.12 o 
   6  -3   2       46.42       43.48      8.15 o 
   7  -3   2        4.57       13.44      7.42 o 
   8  -3   2       44.40       43.55     10.65 o 
  -7  -2   2       46.11       35.25     10.50 o 
  -6  -2   2       27.12       17.70      7.42 o 
  -5  -2   2        8.97       13.44      6.39 o 
  -4  -2   2      124.92      116.41      9.03 o 
  -3  -2   2      188.11      223.35      9.40 o 
  -2  -2   2      443.71      443.17     11.02 o 
  -1  -2   2       96.86      120.16      5.51 o 
   0  -2   2     4405.70     4020.01    128.60 o 
   1  -2   2    30700.37    26143.96    262.20 o 
   2  -2   2        2.39        8.45      2.86 o 
   3  -2   2       94.19       95.04      6.32 o 
   4  -2   2     1838.88     2164.96     28.79 o 
   5  -2   2      167.73      191.99     10.72 o 
   6  -2   2      148.04      157.98     10.94 o 
   7  -2   2        1.44       -4.48      6.98 o 
   8  -2   2      149.16      140.21     14.84 o 
  -7  -1   2       14.70       13.00      8.59 o 
  -6  -1   2        3.65        1.10      6.68 o 
  -5  -1   2        0.02        1.84      5.43 o 
  -4  -1   2      107.42      110.61      8.15 o 
  -3  -1   2     2955.59     3683.60     32.24 o 
  -2  -1   2       50.69       48.55      3.82 o 
  -1  -1   2     1249.96     1346.48     13.22 o 
   0  -1   2      486.17      454.18      4.75 o 
   1  -1   2      641.61      739.23      9.33 o 
   2  -1   2     1611.98     1717.38     17.48 o 
   3  -1   2       11.94       10.06      3.31 o 
   4  -1   2       46.87       52.29      6.32 o 
   5  -1   2       49.70       56.99      7.79 o 
   6  -1   2       25.87       49.36      9.25 o 
   7  -1   2       96.11       64.93     11.24 o 
   8  -1   2       89.52       65.73     13.00 o 
  -8   0   2      116.84      100.69     13.44 o 
  -7   0   2       14.99       17.48      8.30 o 
  -6   0   2      125.34      138.30     10.94 o 
  -5   0   2      286.70      317.43     12.78 o 
  -4   0   2      229.95      301.64     10.80 o 
  -3   0   2     1098.25     1433.81     19.10 o 
  -2   0   2     6226.93     7777.39    148.14 o 
  -1   0   2       37.67       40.76      2.72 o 
   0   0   2        5.42        4.38      1.65 o 
   1   0   2    10299.90     9718.12    134.85 o 
   2   0   2        8.64       11.16      2.57 o 
   3   0   2      376.63      473.28     11.75 o 
   4   0   2       31.65       37.75      6.02 o 
   5   0   2       51.53       45.24      8.01 o 
   6   0   2      157.61      154.82     11.97 o 
   7   0   2      236.33      273.37     16.08 o 
  -8   1   2      126.75      141.60     15.28 o 
  -7   1   2       21.86       20.56      7.71 o 
  -6   1   2      619.61      677.32     20.27 o 
  -5   1   2        4.72       14.62      5.07 o 
  -4   1   2      348.39      400.79     12.05 o 
  -3   1   2     2048.14     2824.50     26.07 o 
  -2   1   2       79.03      110.76      4.70 o 
  -1   1   2       80.73       71.54      3.38 o 
   0   1   2      193.25      156.06      3.04 o 
   1   1   2      557.39      570.01      9.47 o 
   2   1   2      285.59      285.63      8.37 o 
   3   1   2     1220.59     1422.35     21.15 o 
   4   1   2      130.95      134.85      8.74 o 
   5   1   2      579.41      641.77     19.02 o 
   6   1   2       69.12       35.33      9.11 o 
   7   1   2       15.13       24.97      8.37 o 
  -8   2   2      118.33      125.00     14.18 o 
  -7   2   2       87.16       73.67     10.87 o 
  -6   2   2        8.21        9.55      6.76 o 
  -5   2   2     1516.76     1891.59     28.94 o 
  -4   2   2      232.58      338.29     11.09 o 
  -3   2   2      866.30      882.89     15.28 o 
  -2   2   2      323.99      311.48      8.08 o 
  -1   2   2     4199.62     4090.41     25.19 o 
   0   2   2       72.79       63.55      6.21 o 
   1   2   2       29.41       44.66      3.97 o 
   2   2   2      379.36      352.98     10.43 o 
   3   2   2       73.39       50.24      6.17 o 
   4   2   2      146.56      150.42     10.36 o 
   5   2   2       74.34       77.04      9.03 o 
   6   2   2       53.36       25.56     10.21 o 
   7   2   2      200.65      174.07     15.79 o 
  -8   3   2      107.07       97.61     13.59 o 
  -7   3   2        1.94       -5.58      9.03 o 
  -6   3   2       96.44       98.34      9.92 o 
  -5   3   2      325.50      435.46     14.84 o 
  -4   3   2        3.13        0.37      4.63 o 
  -3   3   2     2504.06     2367.96     26.73 o 
  -2   3   2      778.75      742.90     13.73 o 
  -1   3   2       61.88       68.38      4.33 o 
   0   3   2      876.48      790.50     26.55 o 
   1   3   2        0.28       -3.38      3.38 o 
   2   3   2       48.06       46.12      5.66 o 
   3   3   2      170.86      142.41      9.47 o 
   4   3   2       19.37       27.54      6.90 o 
   5   3   2       45.19       36.21      9.84 o 
   6   3   2      424.58      415.70     20.71 o 
  -8   4   2       93.85       88.06     12.85 o 
  -7   4   2      185.58      187.87     13.73 o 
  -6   4   2      130.58      131.84     11.46 o 
  -5   4   2       81.39       75.21      7.71 o 
  -4   4   2      807.01      739.82     18.21 o 
  -3   4   2      506.99      528.07     14.18 o 
  -2   4   2      512.48      500.90     13.07 o 
  -1   4   2      137.79      156.88      7.64 o 
   0   4   2      206.42      201.24     14.21 o 
   1   4   2      317.49      271.24     10.94 o 
   2   4   2       29.73       25.04      5.95 o 
   3   4   2      213.26      207.41     13.44 o 
   4   4   2        7.32        2.20      7.79 o 
   5   4   2        0.18       -5.95      8.30 o 
   6   4   2        9.11       19.39      9.92 o 
  -8   5   2       15.21       14.03      9.18 o 
  -7   5   2        2.77      -10.28     10.28 o 
  -6   5   2      265.17      259.92     15.06 o 
  -5   5   2      116.88      123.61      9.69 o 
  -4   5   2       54.08       55.67      7.27 o 
  -3   5   2      454.62      441.34     14.69 o 
  -2   5   2       95.02       88.94      7.42 o 
  -1   5   2      272.36      264.26     11.60 o 
   0   5   2        5.99        7.65      3.43 o 
   1   5   2      571.10      588.89     17.92 o 
   2   5   2      751.20      787.78     22.11 o 
   3   5   2     1086.19     1137.53     28.06 o 
   4   5   2       90.27       70.65     11.31 o 
   5   5   2      128.42       98.05     15.13 o 
  -7   6   2        6.47       -5.73      9.69 o 
  -6   6   2        8.88       21.89      7.93 o 
  -5   6   2      300.14      286.51     16.23 o 
  -4   6   2       46.56       38.71      7.86 o 
  -3   6   2      102.52      105.03      9.03 o 
  -2   6   2       45.63       35.69      6.46 o 
  -1   6   2        4.22       11.02      6.17 o 
   0   6   2        6.44        5.58      4.72 o 
   1   6   2      146.27      155.41     11.68 o 
   2   6   2      126.51      121.11     12.05 o 
   3   6   2        0.05        2.57      7.79 o 
   4   6   2        4.15        3.67      7.79 o 
  -7   7   2       55.74       44.07     12.78 o 
  -6   7   2        5.53        5.51      8.01 o 
  -5   7   2        2.34       11.16      6.98 o 
  -4   7   2       37.23       34.37      8.15 o 
  -3   7   2        4.79       -2.20      7.86 o 
  -2   7   2       86.36       72.42      9.40 o 
  -1   7   2        1.25       -6.54      6.54 o 
   0   7   2        7.24        4.56      5.32 o 
   1   7   2       30.80       46.49      8.74 o 
   2   7   2      109.18      105.69     13.66 o 
   3   7   2       86.21       92.91     11.90 o 
  -6   8   2        7.80        3.08      9.11 o 
  -5   8   2        0.55        0.00      8.08 o 
  -4   8   2       72.81       74.69     11.68 o 
  -3   8   2       44.94       45.10      8.89 o 
  -2   8   2        6.41       14.40      7.34 o 
  -1   8   2        3.19        4.48      7.20 o 
   0   8   2       11.44       20.20      5.88 o 
   1   8   2       14.62       12.12      9.69 o 
   2   8   2       28.27       35.77     11.97 o 
  -5   9   2        0.45       -6.39     10.50 o 
  -4   9   2        5.59       -6.83     10.14 o 
  -3   9   2        9.52       11.82      7.86 o 
  -2   9   2       13.85       22.84      8.67 o 
  -1   9   2       70.12       72.86     11.53 o 
   0   9   2       13.74       -2.63     26.26 o 
   0  -9   3       20.76       22.18      7.11 o 
   1  -9   3       17.20        8.89      7.42 o 
   2  -9   3       27.24       34.96     11.31 o 
   3  -9   3        4.72        0.73      9.40 o 
   4  -9   3       12.30       -1.54     10.14 o 
   5  -9   3        0.29       15.28      9.25 o 
  -2  -8   3       13.74       12.78      9.03 o 
  -1  -8   3        0.64       -6.90      8.01 o 
   0  -8   3       32.12       42.25      6.41 o 
   1  -8   3        2.19        6.24      8.37 o 
   2  -8   3       16.38       19.90      8.08 o 
   3  -8   3       97.27       95.70     11.82 o 
   4  -8   3        1.21        0.66      8.96 o 
   5  -8   3        3.38        4.99      9.11 o 
   6  -8   3       14.91        5.43     10.65 o 
  -4  -7   3       17.46       20.12     10.87 o 
  -3  -7   3        5.11       10.72      8.30 o 
  -2  -7   3       49.62       48.77      9.25 o 
  -1  -7   3       80.19       95.99      9.99 o 
   0  -7   3       52.97       56.69      6.67 o 
   1  -7   3      407.93      375.97     16.75 o 
   2  -7   3       14.45       24.16      6.98 o 
   3  -7   3       25.88       38.04      8.30 o 
   4  -7   3       52.58       53.32      9.69 o 
   5  -7   3        0.20        1.91      8.15 o 
   6  -7   3        8.89       18.36      8.74 o 
   7  -7   3       28.83       46.12     10.94 o 
  -5  -6   3       59.94       69.33     12.19 o 
  -4  -6   3       46.38       37.90     10.06 o 
  -3  -6   3      192.08      175.61     14.25 o 
  -2  -6   3       11.71       19.02      6.32 o 
  -1  -6   3      126.70      118.76     10.58 o 
   0  -6   3       58.76       49.25      7.23 o 
   1  -6   3       48.51       44.07      7.27 o 
   2  -6   3       52.88       48.40      7.42 o 
   3  -6   3      284.99      257.13     13.51 o 
   4  -6   3      282.54      268.15     14.40 o 
   5  -6   3        0.03       -7.93      8.45 o 
   6  -6   3       52.98       55.45     11.46 o 
   7  -6   3        0.23        2.94      9.55 o 
  -5  -5   3        8.88        7.12      8.67 o 
  -4  -5   3        6.60        6.10      8.15 o 
  -3  -5   3      167.24      186.92     12.34 o 
  -2  -5   3      350.49      370.90     14.91 o 
  -1  -5   3        0.97       17.63      5.14 o 
   0  -5   3      161.19      141.94     12.12 o 
   1  -5   3      347.30      344.46     12.49 o 
   2  -5   3        3.74       -1.47      4.85 o 
   3  -5   3        6.07       12.27      5.07 o 
   4  -5   3      577.86      591.90     18.73 o 
   5  -5   3        6.79        8.23      7.71 o 
   6  -5   3       59.62       77.63     10.43 o 
   7  -5   3       13.89        3.45      8.81 o 
  -6  -4   3       31.34       37.90      9.40 o 
  -5  -4   3       28.28       21.37      9.18 o 
  -4  -4   3       24.65       17.99      8.74 o 
  -3  -4   3      205.60      199.04     10.65 o 
  -2  -4   3      610.39      590.28     16.08 o 
  -1  -4   3     1995.08     2040.25     27.03 o 
   0  -4   3       68.24       80.46      6.87 o 
   1  -4   3     2835.54     2514.27     27.25 o 
   2  -4   3      239.84      246.48     10.06 o 
   3  -4   3      332.85      323.53     11.68 o 
   4  -4   3        7.66       13.51      5.07 o 
   5  -4   3      256.51      296.94     14.10 o 
   6  -4   3       80.15       84.39     10.06 o 
   7  -4   3       53.66       56.11      9.84 o 
   8  -4   3        2.70        6.32      8.74 o 
  -7  -3   3       32.30       36.65     10.06 o 
  -6  -3   3        3.19       -4.70      7.86 o 
  -5  -3   3      199.27      172.30     12.63 o 
  -4  -3   3      495.33      459.33     16.45 o 
  -3  -3   3      982.88      924.17     20.12 o 
  -2  -3   3      738.32      796.08     16.60 o 
  -1  -3   3       56.64       64.27      5.14 o 
   0  -3   3     1379.96     1321.12     71.90 o 
   1  -3   3      272.71      266.68      8.89 o 
   2  -3   3       46.24       38.63      4.63 o 
   3  -3   3       94.42      106.13      6.83 o 
   4  -3   3       73.89       69.55      8.67 o 
   5  -3   3     1422.78     1578.57     28.35 o 
   6  -3   3      198.83      200.14     12.78 o 
   7  -3   3        7.28       14.98      6.76 o 
   8  -3   3        8.75       14.76      9.18 o 
  -7  -2   3        7.26        0.00      8.81 o 
  -6  -2   3        5.73        8.52      7.64 o 
  -5  -2   3        4.27       -1.03      6.54 o 
  -4  -2   3       15.86        1.25      6.10 o 
  -3  -2   3      274.93      282.03     11.09 o 
  -2  -2   3      920.53      950.98     15.86 o 
  -1  -2   3      245.41      245.68      7.42 o 
   0  -2   3     3012.19     2714.24    139.44 o 
   1  -2   3    15126.01    12521.47    197.57 o 
   2  -2   3      428.52      454.48     10.43 o 
   3  -2   3      517.56      592.49     13.37 o 
   4  -2   3       11.95        8.67      6.32 o 
   5  -2   3        0.18        9.55      5.43 o 
   6  -2   3       77.57       79.91      9.18 o 
   7  -2   3        4.62        7.79      7.49 o 
   8  -2   3       67.12       77.26     12.49 o 
  -7  -1   3      100.88      108.85     11.31 o 
  -6  -1   3      479.17      430.76     18.14 o 
  -5  -1   3      279.00      298.63     13.51 o 
  -4  -1   3     1378.04     1580.26     25.12 o 
  -3  -1   3       58.09       84.24      6.10 o 
  -2  -1   3     3265.94     3526.50     27.03 o 
  -1  -1   3     2744.65     2820.61     20.12 o 
   0  -1   3     1586.08     1388.89     30.77 o 
   1  -1   3      444.72      412.18      7.79 o 
   2  -1   3       21.80       32.10      3.53 o 
   3  -1   3      681.96      786.75     14.98 o 
   4  -1   3      406.50      469.32     13.59 o 
   5  -1   3      218.47      249.27     12.41 o 
   6  -1   3        8.32       -3.23      8.23 o 
   7  -1   3      279.28      294.59     16.75 o 
   8  -1   3        5.53        1.62      9.62 o 
  -8   0   3        2.13        0.81      9.40 o 
  -7   0   3       16.96        1.98      8.01 o 
  -6   0   3     1115.59     1167.64     27.40 o 
  -5   0   3       11.28        9.77      5.66 o 
  -4   0   3       14.32       21.15      4.63 o 
  -3   0   3        6.77        0.73      3.38 o 
  -2   0   3     4370.74     5871.40     32.10 o 
  -1   0   3     3420.93     3985.61     21.59 o 
   0   0   3      174.28      165.39      3.14 o 
   1   0   3       47.21       55.08      3.53 o 
   2   0   3      604.39      653.37     11.68 o 
   3   0   3      953.14     1041.02     17.92 o 
   4   0   3      452.01        7.56      4.63 o 
   5   0   3      351.97      350.70     14.62 o 
   6   0   3       37.46       32.90      8.74 o 
   7   0   3       14.61       16.53      9.11 o 
  -8   1   3      572.67      517.79     23.58 o 
  -7   1   3      255.19      268.74     14.76 o 
  -6   1   3       35.55       28.57      7.64 o 
  -5   1   3      387.29      481.51     15.42 o 
  -4   1   3        8.91        9.25      4.85 o 
  -3   1   3       23.21       22.03      3.97 o 
  -2   1   3      819.02      909.26     12.85 o 
  -1   1   3     1261.15     1254.45     12.85 o 
   0   1   3     2634.73     2388.97     49.17 o 
   1   1   3     8592.25     8000.37     36.21 o 
   2   1   3      690.12      758.25     13.66 o 
   3   1   3       47.61       76.31      6.54 o 
   4   1   3      234.06      219.24     10.65 o 
   5   1   3      219.89      227.02     12.93 o 
   6   1   3      117.48      106.20     11.02 o 
   7   1   3       51.63       51.78     10.87 o 
  -8   2   3       14.38       11.09     11.09 o 
  -7   2   3        4.46        0.59      8.01 o 
  -6   2   3      426.36      438.18     17.04 o 
  -5   2   3      869.27     1127.39     22.55 o 
  -4   2   3     1243.07     1556.76     23.36 o 
  -3   2   3       50.83       71.24      5.51 o 
  -2   2   3      291.69      248.39      7.71 o 
  -1   2   3     1265.35     1139.88     14.40 o 
   0   2   3      411.43      404.71      9.07 o 
   1   2   3      264.95      223.64      7.71 o 
   2   2   3        5.94        0.81      3.23 o 
   3   2   3        0.79        2.79      4.63 o 
   4   2   3      310.10      350.04     14.32 o 
   5   2   3        6.90       11.82      7.64 o 
   6   2   3      191.13      173.77     13.73 o 
   7   2   3       92.66       75.87     13.29 o 
  -8   3   3      116.08       93.35     13.37 o 
  -7   3   3      574.25      591.83     21.74 o 
  -6   3   3      121.92      145.50     10.94 o 
  -5   3   3      155.23      140.65      9.92 o 
  -4   3   3      402.45      356.43     12.27 o 
  -3   3   3       92.15       95.99      7.12 o 
  -2   3   3      127.26      121.99      6.17 o 
  -1   3   3      113.69      128.31      6.24 o 
   0   3   3        5.81        4.47      2.36 o 
   1   3   3       15.81        8.59      3.82 o 
   2   3   3     1112.81     1038.01     19.54 o 
   3   3   3     1200.21     1177.11     24.09 o 
   4   3   3      509.28      508.54     19.02 o 
   5   3   3       73.00       72.49     10.72 o 
   6   3   3       28.09       43.70     11.24 o 
  -8   4   3       13.59       14.32     10.80 o 
  -7   4   3       19.81       28.79      8.52 o 
  -6   4   3      110.82       84.83     10.28 o 
  -5   4   3       35.03       37.38      6.46 o 
  -4   4   3      301.61      246.78     11.16 o 
  -3   4   3       11.66       14.40      4.33 o 
  -2   4   3      312.26      266.24     10.14 o 
  -1   4   3      564.30      622.01     14.47 o 
   0   4   3     4527.68     4406.89    210.05 o 
   1   4   3      308.19      294.37     11.68 o 
   2   4   3      142.96      110.68      9.55 o 
   3   4   3      374.30      399.25     16.08 o 
   4   4   3      206.53      186.99     13.95 o 
   5   4   3       38.46       37.68      8.45 o 
   6   4   3        4.23       10.28      9.55 o 
  -8   5   3       53.83       61.03     12.12 o 
  -7   5   3        1.09       -9.99      9.99 o 
  -6   5   3       37.69       28.94      8.67 o 
  -5   5   3      104.34       93.13      9.92 o 
  -4   5   3      117.74       91.37      8.23 o 
  -3   5   3       44.84       34.01      6.61 o 
  -2   5   3       93.18       75.50      7.05 o 
  -1   5   3      426.38      398.22     13.66 o 
   0   5   3       61.59       71.81      5.23 o 
   1   5   3       50.48       53.10      7.86 o 
   2   5   3      507.95      519.33     18.51 o 
   3   5   3        6.84        8.96      9.25 o 
   4   5   3      137.62      154.38     13.73 o 
   5   5   3        1.23       12.12      9.03 o 
  -7   6   3       19.77        6.46      9.69 o 
  -6   6   3        8.01       15.79      8.52 o 
  -5   6   3       18.44        6.17      8.96 o 
  -4   6   3       61.53       65.00      8.67 o 
  -3   6   3      497.95      455.66     16.89 o 
  -2   6   3       18.57       13.95      6.54 o 
  -1   6   3       21.84       25.85      7.05 o 
   0   6   3      522.23      533.41     57.14 o 
   1   6   3        2.66        1.54      6.76 o 
   2   6   3      287.03      283.94     16.23 o 
   3   6   3        3.42       -8.52      8.52 o 
   4   6   3       38.63       55.23     10.06 o 
  -7   7   3      171.70      136.98     15.50 o 
  -6   7   3       33.29       13.22      9.84 o 
  -5   7   3        2.04       18.88      7.71 o 
  -4   7   3        3.56        7.56      6.98 o 
  -3   7   3      106.77       97.46     11.31 o 
  -2   7   3      169.47      159.01     12.78 o 
  -1   7   3      101.59       96.14     10.36 o 
   0   7   3        3.88        9.14      4.67 o 
   1   7   3       13.15       14.18      7.79 o 
   2   7   3      250.06      274.25     18.36 o 
   3   7   3        0.50        0.00      9.25 o 
  -6   8   3        4.26       -1.54     10.50 o 
  -5   8   3       22.48       29.89      9.69 o 
  -4   8   3       39.65       49.50     10.80 o 
  -3   8   3        3.19       10.28      8.15 o 
  -2   8   3       29.55       33.20      9.18 o 
  -1   8   3        6.23       12.34      7.49 o 
   0   8   3       26.29       32.81     10.54 o 
   1   8   3       62.68       79.17     13.00 o 
   2   8   3        3.82        1.62      9.77 o 
  -5   9   3       35.18       57.36     11.68 o 
  -4   9   3       26.43       23.87     11.82 o 
  -3   9   3        0.87      -10.06     10.06 o 
  -2   9   3        6.03        3.75      9.62 o 
  -1   9   3       49.73       83.21     11.53 o 
   0   9   3        2.29       -1.74      7.56 o 
   0  -9   4       26.06       22.48      7.45 o 
   1  -9   4        0.05       -8.59      8.59 o 
   2  -9   4       18.87       22.77      9.40 o 
   3  -9   4       26.96       32.02     10.80 o 
   4  -9   4        6.95       -2.35      8.37 o 
  -2  -8   4        0.37        8.30      9.03 o 
  -1  -8   4        1.50       -3.45      8.23 o 
   0  -8   4        6.21        7.27      7.23 o 
   1  -8   4       37.21       28.50     10.14 o 
   2  -8   4        1.62       -3.75      7.56 o 
   3  -8   4       31.83       23.80      8.96 o 
   4  -8   4        2.29        4.04      7.79 o 
   5  -8   4      124.56      163.05     14.84 o 
   6  -8   4        1.65        1.62      9.55 o 
  -4  -7   4        3.34       13.73      8.81 o 
  -3  -7   4       15.72       17.99      8.81 o 
  -2  -7   4        0.27       -1.32      7.71 o 
  -1  -7   4       68.98       91.00     11.68 o 
   0  -7   4       34.10       23.03      5.80 o 
   1  -7   4        3.10        5.88      8.08 o 
   2  -7   4       76.48       66.32      9.25 o 
   3  -7   4       51.70       75.28      9.18 o 
   4  -7   4        2.56       -2.94      7.27 o 
   5  -7   4       55.69       43.92     10.65 o 
   6  -7   4       38.54       51.04      9.77 o 
   7  -7   4        3.31        0.00     10.06 o 
  -5  -6   4        0.37       -4.85      9.25 o 
  -4  -6   4        4.08       -4.26      7.93 o 
  -3  -6   4       16.37       10.50      7.71 o 
  -2  -6   4       76.24       78.95      9.84 o 
  -1  -6   4       97.59      105.54      9.33 o 
   0  -6   4        2.74       11.60      4.20 o 
   1  -6   4      502.84      420.40     16.01 o 
   2  -6   4      374.93      351.58     15.06 o 
   3  -6   4      327.47      308.55     14.40 o 
   4  -6   4       92.31      103.85     10.65 o 
   5  -6   4        0.05       -7.42      7.42 o 
   6  -6   4       73.54       83.07     11.53 o 
   7  -6   4       90.63      114.50     13.07 o 
  -5  -5   4       83.06       53.54     11.82 o 
  -4  -5   4       25.44       31.29      8.45 o 
  -3  -5   4       13.37       -4.26      8.08 o 
  -2  -5   4      136.20      141.82     10.50 o 
  -1  -5   4        1.98        5.73      6.39 o 
   0  -5   4      272.02      238.46     26.04 o 
   1  -5   4      241.77      208.81     10.80 o 
   2  -5   4       36.94       34.67      6.90 o 
   3  -5   4       55.80       48.25      7.12 o 
   4  -5   4      513.96      521.83     17.41 o 
   5  -5   4      746.71      760.02     22.33 o 
   6  -5   4       27.24       20.79      9.11 o 
   7  -5   4       12.96       16.38      9.33 o 
  -6  -4   4       82.92       70.07     12.19 o 
  -5  -4   4        0.35        4.41      6.39 o 
  -4  -4   4      196.70      184.06     13.44 o 
  -3  -4   4       79.69       81.52      8.15 o 
  -2  -4   4        4.72       -3.45      6.10 o 
  -1  -4   4        2.01        8.96      5.07 o 
   0  -4   4      216.45      185.32     18.58 o 
   1  -4   4     3252.92     2740.19     29.45 o 
   2  -4   4     6122.06     5781.87     43.11 o 
   3  -4   4       17.69       18.73      5.58 o 
   4  -4   4       28.56       17.33      5.95 o 
   5  -4   4        1.03       -3.45      7.93 o 
   6  -4   4        4.81        4.04      6.98 o 
   7  -4   4        5.28       15.06      8.30 o 
   8  -4   4       23.81       22.55     10.21 o 
  -7  -3   4       68.02       54.35     11.16 o 
  -6  -3   4       38.77       50.46      9.11 o 
  -5  -3   4       28.70       35.40      8.08 o 
  -4  -3   4       11.94        8.37      6.83 o 
  -3  -3   4       82.22       87.62      8.52 o 
  -2  -3   4     2862.51     2993.94     31.14 o 
  -1  -3   4       56.82       57.58      5.51 o 
   0  -3   4      291.42      235.73     12.23 o 
   1  -3   4     1323.99     1166.69     17.55 o 
   2  -3   4      117.74      101.13      6.68 o 
   3  -3   4       99.73      131.98      7.56 o 
   4  -3   4      440.08      491.87     14.84 o 
   5  -3   4        7.98        0.44      7.64 o 
   6  -3   4      253.34      301.57     14.84 o 
   7  -3   4      126.90      109.73     13.22 o 
   8  -3   4       22.38       32.61      9.92 o 
  -7  -2   4       93.21       64.12     11.31 o 
  -6  -2   4        0.32        6.76      6.54 o 
  -5  -2   4        3.35       -2.06      6.61 o 
  -4  -2   4       78.79       73.30      7.71 o 
  -3  -2   4       13.12        5.88      4.41 o 
  -2  -2   4      127.11      112.89      6.54 o 
  -1  -2   4      646.36      589.33     11.60 o 
   0  -2   4       88.14       65.03      3.45 o 
   1  -2   4      571.14      501.78     10.72 o 
   2  -2   4     8038.27     8539.54     44.29 o 
   3  -2   4      191.21      250.08      9.47 o 
   4  -2   4      699.47      799.82     18.43 o 
   5  -2   4       38.07       31.58      6.39 o 
   6  -2   4        7.24        0.59      6.68 o 
   7  -2   4        1.52        0.66      7.56 o 
   8  -2   4       87.08       71.10     13.51 o 
  -7  -1   4       35.48       21.30      8.81 o 
  -6  -1   4        3.39       -1.69      7.79 o 
  -5  -1   4      690.66      711.84     20.12 o 
  -4  -1   4     1785.61     1978.70     28.28 o 
  -3  -1   4        1.34        1.98      3.38 o 
  -2  -1   4      396.92      426.87     10.21 o 
  -1  -1   4        5.02        5.14      2.86 o 
   0  -1   4     3056.41     2686.65     13.89 o 
   1  -1   4      888.20      932.69     12.63 o 
   2  -1   4        3.12        3.16      3.08 o 
   3  -1   4       96.82       86.74      6.61 o 
   4  -1   4       11.76       27.54      5.36 o 
   5  -1   4      569.36      621.06     19.17 o 
   6  -1   4      323.05      333.15     16.16 o 
   7  -1   4       55.38       47.67     10.50 o 
  -8   0   4        8.33        6.24     10.21 o 
  -7   0   4       16.59       17.63      6.90 o 
  -6   0   4        9.38       13.88      6.98 o 
  -5   0   4       79.97       76.31      8.08 o 
  -4   0   4     1324.28     1596.05     24.31 o 
  -3   0   4      113.67      142.04      6.83 o 
  -2   0   4     6098.56     7211.78    156.66 o 
  -1   0   4    15477.55    15605.90    196.47 o 
   0   0   4      472.61      430.87     25.85 o 
   1   0   4       76.37       77.49      4.41 o 
   2   0   4      409.07      465.57     10.65 o 
   3   0   4     1593.27     1887.56     24.53 o 
   4   0   4      217.98      230.18     10.72 o 
   5   0   4        0.08        3.82      6.83 o 
   6   0   4      578.14      581.32     20.79 o 
   7   0   4      101.95       97.76     12.49 o 
  -8   1   4        6.34        1.54     10.58 o 
  -7   1   4       48.53       46.56      9.69 o 
  -6   1   4      133.03      133.74     10.06 o 
  -5   1   4      549.69      623.85     17.55 o 
  -4   1   4        3.00       -3.31      4.04 o 
  -3   1   4     2168.68     2712.79     27.03 o 
  -2   1   4      132.72      146.23      6.68 o 
  -1   1   4     1241.10       55.01      3.97 o 
   0   1   4        3.49        0.96      1.87 o 
   1   1   4     5994.78     5696.30     32.83 o 
   2   1   4       70.81       56.99      4.55 o 
   3   1   4      265.69      333.66     11.82 o 
   4   1   4      908.57      904.41     21.01 o 
   5   1   4        0.02       -7.56      7.56 o 
   6   1   4       83.68       77.71     11.46 o 
   7   1   4       59.17       46.42     10.58 o 
  -8   2   4       23.64       32.76      9.33 o 
  -7   2   4       14.94       15.50      8.89 o 
  -6   2   4       95.46      113.25      9.84 o 
  -5   2   4      829.87     1027.29     22.18 o 
  -4   2   4        6.18        4.33      3.89 o 
  -3   2   4     3013.03     2868.72     28.06 o 
  -2   2   4     1387.74     1390.55     17.85 o 
  -1   2   4     1809.99     1688.00     18.43 o 
   0   2   4      969.85      912.83     16.89 o 
   1   2   4       10.68       11.53      3.45 o 
   2   2   4       88.35       89.31      6.46 o 
   3   2   4       58.64       59.64      6.61 o 
   4   2   4      311.60      318.75     14.03 o 
   5   2   4      531.96      561.86     20.34 o 
   6   2   4       30.54       26.88      8.96 o 
   7   2   4       85.36      105.03     13.15 o 
  -8   3   4        2.42       -9.47      9.47 o 
  -7   3   4        0.07        8.15      7.56 o 
  -6   3   4        1.13        3.16      6.24 o 
  -5   3   4      599.68      545.85     16.82 o 
  -4   3   4       90.05       81.08      7.12 o 
  -3   3   4       65.52       59.34      5.80 o 
  -2   3   4      518.24      477.69     12.27 o 
  -1   3   4      766.46      764.06     14.40 o 
   0   3   4        9.04        1.13      3.60 o 
   1   3   4      632.03      654.25     15.20 o 
   2   3   4      722.79      716.90     17.55 o 
   3   3   4       76.49       96.43      9.18 o 
   4   3   4     1585.25     1604.42     31.66 o 
   5   3   4        1.44        4.92      7.49 o 
   6   3   4      243.21      256.62     17.41 o 
  -8   4   4       35.13       25.12     10.28 o 
  -7   4   4       68.51       67.86      9.40 o 
  -6   4   4      388.58      313.39     15.35 o 
  -5   4   4      357.33      247.29     13.66 o 
  -4   4   4       87.18       65.59      7.34 o 
  -3   4   4      100.73       99.74      7.64 o 
  -2   4   4      204.22      172.52      9.99 o 
  -1   4   4      908.72      847.93     17.33 o 
   0   4   4      282.13      307.87      8.54 o 
   1   4   4       75.06       96.87      8.81 o 
   2   4   4      249.87      273.22     12.78 o 
   3   4   4      185.85      215.64     12.63 o 
   4   4   4       60.79       60.96      9.03 o 
   5   4   4        0.22       -8.23      8.23 o 
  -8   5   4      124.92       94.60     13.07 o 
  -7   5   4      424.05      318.02     18.36 o 
  -6   5   4      111.21      120.23     11.46 o 
  -5   5   4      122.30      106.57     10.50 o 
  -4   5   4      308.94      292.09     13.29 o 
  -3   5   4      115.02       88.58      7.79 o 
  -2   5   4       11.24       -0.37      5.29 o 
  -1   5   4        3.23       -1.54      4.92 o 
   0   5   4        6.80        3.36      7.09 o 
   1   5   4      153.71      161.51     11.16 o 
   2   5   4       28.11       27.69      7.71 o 
   3   5   4      121.38      116.78     11.38 o 
   4   5   4       42.05       34.81     10.06 o 
   5   5   4       20.19       13.95     10.21 o 
  -7   6   4      174.06      158.35     15.86 o 
  -6   6   4      353.41      292.61     17.70 o 
  -5   6   4       20.29       10.80      8.96 o 
  -4   6   4       63.71       83.43      9.18 o 
  -3   6   4        1.07       -1.47      6.32 o 
  -2   6   4       21.60       27.40      7.20 o 
  -1   6   4       77.27       58.02      8.37 o 
   0   6   4        0.05        1.48      6.39 o 
   1   6   4      110.12      116.93     10.80 o 
   2   6   4        4.69        1.76      8.89 o 
   3   6   4       92.27       95.99     13.22 o 
   4   6   4       36.88       61.18     11.02 o 
  -7   7   4       18.27       22.77     10.72 o 
  -6   7   4       44.54       40.17     11.53 o 
  -5   7   4       52.96       47.30      9.33 o 
  -4   7   4       19.99       11.82      8.89 o 
  -3   7   4       81.94      100.18     10.28 o 
  -2   7   4       61.60       62.94      9.47 o 
  -1   7   4        9.43       17.92      6.76 o 
   0   7   4       90.67       88.96      7.73 o 
   1   7   4       12.52       20.86      8.30 o 
   2   7   4       15.07       21.59     11.09 o 
   3   7   4       30.00       38.78      9.18 o 
  -6   8   4       66.11       69.63     12.27 o 
  -5   8   4       15.64       23.14      9.25 o 
  -4   8   4        0.08       17.04     10.14 o 
  -3   8   4        4.15        1.32      9.03 o 
  -2   8   4        2.89       -7.49      7.49 o 
  -1   8   4       20.15       23.87      9.18 o 
   0   8   4       10.17       21.21      5.58 o 
   1   8   4       32.67       36.43     10.65 o 
   2   8   4       11.45        4.04     10.65 o 
  -4   9   4        2.92       12.49      8.74 o 
  -3   9   4       28.94       25.19     12.05 o 
  -2   9   4        5.44        8.37      9.62 o 
  -1   9   4        5.39        0.81      8.52 o 
   0  -9   5       10.50       18.76      6.25 o 
   1  -9   5        0.04       -1.47      8.96 o 
   2  -9   5       38.19       50.75     11.46 o 
   3  -9   5       37.78       57.43     11.38 o 
   4  -9   5        0.00        9.40      8.81 o 
  -2  -8   5       50.13       48.11      9.47 o 
  -1  -8   5       10.84       14.84      8.74 o 
   0  -8   5        0.03        0.83      7.34 o 
   1  -8   5       83.65       91.51     10.80 o 
   2  -8   5       21.67       17.92      8.52 o 
   3  -8   5        0.82       -8.45      8.45 o 
   4  -8   5        3.99      -10.06     10.06 o 
   5  -8   5       60.28       79.10     11.82 o 
   6  -8   5        3.18        3.23     10.43 o 
  -3  -7   5       20.00       51.56      9.69 o 
  -2  -7   5       23.06       22.25      8.45 o 
  -1  -7   5      268.15      262.86     16.08 o 
   0  -7   5        9.62       12.13      5.14 o 
   1  -7   5       78.37       84.61     10.21 o 
   2  -7   5        3.76       -2.20      6.76 o 
   3  -7   5       10.03       -1.10      7.42 o 
   4  -7   5        2.96       -3.60      8.23 o 
   5  -7   5        0.19       10.58      7.20 o 
   6  -7   5       34.42       46.27      9.77 o 
  -4  -6   5       10.84       14.25      8.59 o 
  -3  -6   5       29.08       50.68      8.08 o 
  -2  -6   5      111.42      106.94     11.02 o 
  -1  -6   5       32.24       32.32      8.37 o 
   0  -6   5       32.14       38.48      5.12 o 
   1  -6   5       15.36       15.13      7.42 o 
   2  -6   5      166.74      142.56     11.75 o 
   3  -6   5       99.93      108.77     10.06 o 
   4  -6   5        2.73        5.88      6.54 o 
   5  -6   5        0.81       -4.77      7.27 o 
   6  -6   5      176.76      174.87     14.54 o 
   7  -6   5       18.87        2.35     11.09 o 
  -5  -5   5       91.00       95.11     12.85 o 
  -4  -5   5      249.95      233.41     15.72 o 
  -3  -5   5        8.71       -3.23      7.42 o 
  -2  -5   5       47.11       41.35      7.27 o 
  -1  -5   5      858.98      882.74     21.37 o 
   0  -5   5      117.72      102.63     13.84 o 
   1  -5   5        8.34       -1.18      5.73 o 
   2  -5   5      234.68      215.34     11.97 o 
   3  -5   5       47.03       58.61      7.56 o 
   4  -5   5       78.33       89.90      9.62 o 
   5  -5   5       42.67       45.68     10.58 o 
   6  -5   5      180.68      196.25     14.18 o 
   7  -5   5        9.06       -4.41      9.11 o 
  -6  -4   5        9.17       -3.01     10.28 o 
  -5  -4   5       68.90       67.06     10.80 o 
  -4  -4   5      224.58      206.24     14.03 o 
  -3  -4   5      256.55      240.83     12.27 o 
  -2  -4   5      856.94      873.71     20.34 o 
  -1  -4   5       70.87       68.08      7.79 o 
   0  -4   5      312.72      307.96     15.39 o 
   1  -4   5      258.54      224.52     10.28 o 
   2  -4   5     1244.54     1189.89     22.11 o 
   3  -4   5       52.48       53.84      6.98 o 
   4  -4   5        1.68        5.14      5.07 o 
   5  -4   5      506.77      550.40     19.10 o 
   6  -4   5       80.66       86.45      9.47 o 
   7  -4   5       95.79      107.45     12.49 o 
  -7  -3   5       65.69       53.91     11.02 o 
  -6  -3   5      110.78      120.89     13.07 o 
  -5  -3   5      371.73      332.49     16.30 o 
  -4  -3   5      137.65      111.42     10.21 o 
  -3  -3   5      285.94      278.58     12.12 o 
  -2  -3   5        0.31        3.31      5.51 o 
  -1  -3   5        0.14       -4.26      4.26 o 
   0  -3   5       94.83       75.69      4.15 o 
   1  -3   5       43.10       43.48      5.58 o 
   2  -3   5      845.46      844.41     16.45 o 
   3  -3   5      731.56      727.55     16.45 o 
   4  -3   5      222.57      234.59     11.53 o 
   5  -3   5       96.63      110.10      9.62 o 
   6  -3   5        8.25        1.76      8.45 o 
   7  -3   5       14.88       15.13      8.74 o 
  -7  -2   5       43.41       40.84     10.14 o 
  -6  -2   5        9.50       -8.30      8.30 o 
  -5  -2   5      208.78      217.55     12.71 o 
  -4  -2   5       80.62       68.82      8.15 o 
  -3  -2   5       60.13       48.55      5.95 o 
  -2  -2   5     1646.45     1650.62     22.11 o 
  -1  -2   5      477.08      520.00     11.53 o 
   0  -2   5      117.57      123.32      5.47 o 
   1  -2   5       72.81       89.46      5.36 o 
   2  -2   5     2050.64     2055.23     24.53 o 
   3  -2   5      692.16      780.73     16.53 o 
   4  -2   5       89.33       75.43      8.37 o 
   5  -2   5      110.85      152.11     10.80 o 
   6  -2   5      159.87      172.30     12.63 o 
   7  -2   5      121.40      106.64     12.27 o 
  -7  -1   5       93.16       97.17     11.60 o 
  -6  -1   5      494.97      485.84     19.02 o 
  -5  -1   5      257.93      257.13     13.29 o 
  -4  -1   5      813.78      894.13     19.98 o 
  -3  -1   5      157.03      185.52      8.30 o 
  -2  -1   5      750.85      877.31     14.91 o 
  -1  -1   5       55.93       61.40      4.33 o 
   0  -1   5      255.81      240.14      7.75 o 
   1  -1   5        2.77       -2.06      4.19 o 
   2  -1   5      665.05      579.78     12.93 o 
   3  -1   5      597.32      612.02     14.54 o 
   4  -1   5        0.18       -3.82      5.88 o 
   5  -1   5     2132.13     2255.89     35.62 o 
   6  -1   5       53.02       44.80     10.36 o 
   7  -1   5       10.66       10.50      8.89 o 
  -8   0   5      206.07      174.36     17.77 o 
  -7   0   5        0.04       -1.98      6.90 o 
  -6   0   5       40.55       45.61      8.81 o 
  -5   0   5      390.83      384.78     14.62 o 
  -4   0   5        5.38       11.97      5.43 o 
  -3   0   5      820.70     1164.63     18.95 o 
  -2   0   5      176.72      184.57      7.64 o 
  -1   0   5     1977.08     2139.47     19.46 o 
   0   0   5        6.42        0.71      2.72 o 
   1   0   5     1904.09     1706.29     18.43 o 
   2   0   5       14.52       11.02      3.67 o 
   3   0   5     1337.63     1389.81     21.89 o 
   4   0   5      113.20      118.25      8.96 o 
   5   0   5      625.22      722.78     21.67 o 
   6   0   5        2.34       -9.33      9.33 o 
   7   0   5       44.72       35.69     10.87 o 
  -8   1   5        1.14        2.28      9.47 o 
  -7   1   5      245.93      297.53     16.53 o 
  -6   1   5      230.39      271.60     13.95 o 
  -5   1   5        0.15       -1.69      5.58 o 
  -4   1   5        0.24        2.72      3.75 o 
  -3   1   5      868.41      994.90     17.41 o 
  -2   1   5     5683.49     6287.18     36.87 o 
  -1   1   5     3403.92     3446.37     25.19 o 
   0   1   5       30.28       33.66      2.41 o 
   1   1   5      188.46      167.16      6.98 o 
   2   1   5       21.95       18.21      3.38 o 
   3   1   5      470.64      470.42     13.73 o 
   4   1   5      900.46      936.73     21.67 o 
   5   1   5      475.79      476.81     18.80 o 
   6   1   5      123.15      109.80     12.05 o 
   7   1   5       47.86       50.82     10.80 o 
  -8   2   5        0.83        7.49      7.93 o 
  -7   2   5      540.99      527.41     20.86 o 
  -6   2   5       88.88      100.77      9.77 o 
  -5   2   5       35.87       45.02      7.42 o 
  -4   2   5       16.27       20.27      4.63 o 
  -3   2   5      233.14      224.96      9.11 o 
  -2   2   5      448.63      500.46     11.60 o 
  -1   2   5        0.17       -2.57      3.01 o 
   0   2   5      465.91      453.72     16.56 o 
   1   2   5     1530.16     1585.77     21.30 o 
   2   2   5       92.41       84.90      6.54 o 
   3   2   5      634.42      696.93     17.85 o 
   4   2   5      283.22      293.20     14.32 o 
   5   2   5       24.72       13.29      8.96 o 
   6   2   5       25.13       21.45      7.79 o 
  -8   3   5       38.98       31.66      9.92 o 
  -7   3   5      290.98      309.50     17.19 o 
  -6   3   5       59.79       39.95      9.47 o 
  -5   3   5      343.77      301.57     13.07 o 
  -4   3   5       62.89       43.99      6.61 o 
  -3   3   5      387.05      426.57     12.85 o 
  -2   3   5       28.30       36.06      5.43 o 
  -1   3   5       74.21       86.00      5.95 o 
   0   3   5     3462.91     3440.81     61.55 o 
   1   3   5      317.76      289.60     10.87 o 
   2   3   5      125.63      112.30      8.81 o 
   3   3   5      110.28      114.58      9.11 o 
   4   3   5       50.80       42.30      9.55 o 
   5   3   5       64.84       71.54     10.58 o 
   6   3   5        8.91       13.59      9.47 o 
  -8   4   5       51.59       46.12      9.99 o 
  -7   4   5        0.16       -8.81      8.81 o 
  -6   4   5        5.68        5.58      7.42 o 
  -5   4   5      379.56      320.15     14.76 o 
  -4   4   5        0.09       -3.31      4.70 o 
  -3   4   5      553.03      586.90     16.16 o 
  -2   4   5     3690.68     3763.07     36.50 o 
  -1   4   5        0.40        4.99      3.89 o 
   0   4   5        1.66        1.37      3.23 o 
   1   4   5      827.34      895.23     20.42 o 
   2   4   5       61.35       58.10      7.56 o 
   3   4   5      171.03      176.34     12.05 o 
   4   4   5       22.36       13.37      8.74 o 
   5   4   5        0.02       -4.99      9.55 o 
  -8   5   5        8.66        0.00      9.99 o 
  -7   5   5       14.51        5.51      8.52 o 
  -6   5   5      299.61      222.98     15.64 o 
  -5   5   5       55.71       56.41      9.25 o 
  -4   5   5      119.65       97.02      9.33 o 
  -3   5   5      138.45      114.50      9.25 o 
  -2   5   5       56.36       48.77      7.42 o 
  -1   5   5      118.09      102.90      8.15 o 
   0   5   5      792.32      801.23     14.39 o 
   1   5   5      433.08      431.13     16.60 o 
   2   5   5      178.13      179.94     12.12 o 
   3   5   5       71.58       83.21     12.34 o 
   4   5   5        0.03       -2.06      7.49 o 
   5   5   5       10.29       25.56      9.25 o 
  -7   6   5       60.17       53.03     11.82 o 
  -6   6   5       34.46       29.23     11.31 o 
  -5   6   5      220.33      203.44     14.84 o 
  -4   6   5        0.25       -4.77      7.42 o 
  -3   6   5        0.01        3.97      5.21 o 
  -2   6   5      334.67      353.57     15.42 o 
  -1   6   5      214.08      208.95     12.63 o 
   0   6   5       36.55       22.05      5.00 o 
   1   6   5       39.51       22.69      9.47 o 
   2   6   5       41.75       45.39      9.55 o 
   3   6   5        5.94       17.26      8.52 o 
   4   6   5        8.62       20.42      9.92 o 
  -7   7   5        1.55       15.13      8.08 o 
  -6   7   5       23.50       21.45      9.47 o 
  -5   7   5       72.86       66.54      9.69 o 
  -4   7   5      299.48      306.86     16.30 o 
  -3   7   5      105.58      109.87     11.90 o 
  -2   7   5        1.62        4.55      7.05 o 
  -1   7   5       18.83       19.68      7.34 o 
   0   7   5       55.37       61.17      6.93 o 
   1   7   5       10.82        0.66      9.33 o 
   2   7   5        0.35       13.59      8.59 o 
   3   7   5        0.46        5.58      7.86 o 
  -6   8   5       36.39       37.38     11.31 o 
  -5   8   5       21.15        7.34     10.80 o 
  -4   8   5       74.19       62.58     12.19 o 
  -3   8   5       24.42       16.16     10.06 o 
  -2   8   5       16.13       10.72      9.33 o 
  -1   8   5       65.04       67.50     11.16 o 
   0   8   5        3.96        3.75      7.86 o 
   1   8   5       21.46       47.30     11.38 o 
  -4   9   5        9.11       14.32      9.18 o 
  -3   9   5      170.25      205.57     17.26 o 
  -2   9   5       19.80       36.58      8.89 o 
  -1   9   5        0.00      -10.14     10.14 o 
   0  -9   6        3.62        1.28      9.11 o 
   1  -9   6        0.04        2.28     10.36 o 
   2  -9   6        5.32       38.71     10.43 o 
   3  -9   6       31.05       44.66     11.24 o 
   4  -9   6        0.63        8.81      8.30 o 
  -2  -8   6        0.30       -9.99      9.99 o 
  -1  -8   6        4.01       -0.73      7.64 o 
   0  -8   6       28.00       28.05      6.71 o 
   1  -8   6       56.88       80.20      9.33 o 
   2  -8   6       60.19       44.58     10.80 o 
   3  -8   6       86.89       67.06     12.12 o 
   4  -8   6        1.37        2.79      8.74 o 
   5  -8   6       24.63       17.41     10.94 o 
  -3  -7   6        2.44       18.36      8.08 o 
  -2  -7   6        4.22        3.31      9.62 o 
  -1  -7   6        0.62        2.42      8.30 o 
   0  -7   6        5.49       11.43      5.31 o 
   1  -7   6       11.46       14.54      7.79 o 
   2  -7   6       35.33       37.09      9.77 o 
   3  -7   6       17.83       19.24      7.79 o 
   4  -7   6       57.00       67.79     10.21 o 
   5  -7   6        5.84        7.49      8.15 o 
   6  -7   6        8.12        3.01      9.55 o 
  -4  -6   6        3.17        5.07      7.49 o 
  -3  -6   6        0.04        1.25      8.15 o 
  -2  -6   6        9.20       15.35      6.90 o 
  -1  -6   6        9.69       16.60      6.39 o 
   0  -6   6      244.80      267.21     44.77 o 
   1  -6   6      113.14       99.08      9.40 o 
   2  -6   6     1938.93     1786.57     31.66 o 
   3  -6   6      284.00      223.79     14.32 o 
   4  -6   6      131.97      152.47     12.63 o 
   5  -6   6       70.80       77.49     10.65 o 
   6  -6   6       36.44       30.55     10.58 o 
   7  -6   6       34.46       39.51     11.97 o 
  -5  -5   6       55.53       35.03     11.16 o 
  -4  -5   6       38.78       40.40      9.84 o 
  -3  -5   6       32.48       37.90      7.64 o 
  -2  -5   6      334.98      360.10     15.13 o 
  -1  -5   6       73.38       68.82      8.45 o 
   0  -5   6       60.52       44.42      6.50 o 
   1  -5   6       11.59       21.08      5.43 o 
   2  -5   6     1656.14     1597.22     27.91 o 
   3  -5   6        2.16        6.24      6.39 o 
   4  -5   6      107.40       97.54      9.40 o 
   5  -5   6       90.83       74.40     10.87 o 
   6  -5   6       26.40       31.80      8.45 o 
   7  -5   6       10.33       27.76      9.40 o 
  -6  -4   6       44.68       49.43     10.65 o 
  -5  -4   6       22.18       12.34      8.45 o 
  -4  -4   6      109.45       95.04     11.02 o 
  -3  -4   6        7.29       -2.35      6.68 o 
  -2  -4   6       50.08       51.93      7.71 o 
  -1  -4   6      103.70      134.48      8.30 o 
   0  -4   6      426.72      419.31     16.27 o 
   1  -4   6      259.32      224.38     10.43 o 
   2  -4   6      474.91      434.21     14.54 o 
   3  -4   6      279.37      286.81     11.90 o 
   4  -4   6        7.64       14.47      4.99 o 
   5  -4   6       31.33       26.29      9.84 o 
   6  -4   6       40.49       40.76     10.36 o 
   7  -4   6        2.85       -3.60      8.52 o 
  -6  -3   6       14.54       14.47      9.18 o 
  -5  -3   6       66.78       37.16     10.87 o 
  -4  -3   6      151.83      164.00     11.09 o 
  -3  -3   6       83.81       76.68      7.86 o 
  -2  -3   6      331.77      315.08     11.97 o 
  -1  -3   6     1745.87     1625.79     23.50 o 
   0  -3   6     1006.73      909.37     62.76 o 
   1  -3   6       18.02       26.51      4.70 o 
   2  -3   6       38.98       38.93      6.17 o 
   3  -3   6       61.44       55.38      6.83 o 
   4  -3   6      572.12      560.24     17.41 o 
   5  -3   6       16.72       26.66      7.05 o 
   6  -3   6        4.36       14.98      7.05 o 
   7  -3   6       62.46       39.07     10.87 o 
  -7  -2   6        8.65        0.73     10.14 o 
  -6  -2   6        0.60       10.72      7.71 o 
  -5  -2   6      605.72      585.44     20.27 o 
  -4  -2   6       34.17       34.67      7.42 o 
  -3  -2   6     1032.43      973.08     19.83 o 
  -2  -2   6       82.77       77.04      6.90 o 
  -1  -2   6       95.49      109.65      6.32 o 
   0  -2   6     1664.82     1451.94     77.26 o 
   1  -2   6      252.61      223.20      8.45 o 
   2  -2   6      229.30      192.80     10.36 o 
   3  -2   6       17.30       15.35      5.21 o 
   4  -2   6        1.86       -3.67      5.58 o 
   5  -2   6      256.28      316.70     14.84 o 
   6  -2   6        0.85        6.54      7.93 o 
   7  -2   6        8.82       -3.53      9.25 o 
  -7  -1   6      169.22      154.97     13.88 o 
  -6  -1   6        0.01       -1.18      7.42 o 
  -5  -1   6       15.46        5.80      6.61 o 
  -4  -1   6      294.33      336.60     12.93 o 
  -3  -1   6       87.51       98.86      6.83 o 
  -2  -1   6      672.64      744.74     14.76 o 
  -1  -1   6      101.42      115.97      5.73 o 
   0  -1   6      128.91      126.61      4.33 o 
   1  -1   6     1235.70     1005.69     15.57 o 
   2  -1   6       63.48       53.17      5.73 o 
   3  -1   6       46.92       41.35      6.90 o 
   4  -1   6      210.90      249.86     11.75 o 
   5  -1   6        0.35      -10.80     10.80 o 
   6  -1   6       15.84        5.43      7.34 o 
   7  -1   6      118.45      139.91     13.07 o 
  -8   0   6        0.23        3.97      8.52 o 
  -7   0   6        0.06       -8.01      8.01 o 
  -6   0   6       30.54       16.67      7.42 o 
  -5   0   6      206.09      254.78     12.56 o 
  -4   0   6      140.50      196.91      9.77 o 
  -3   0   6     2233.33     2672.10     28.42 o 
  -2   0   6      952.47     1021.48     16.38 o 
  -1   0   6     2739.42     2832.66     24.02 o 
   0   0   6       21.04       18.95      2.40 o 
   1   0   6       47.30       62.21      5.43 o 
   2   0   6       71.46       50.97      5.21 o 
   3   0   6       69.12       51.85      7.42 o 
   4   0   6      237.21      247.29     12.12 o 
   5   0   6        0.13       -5.21      8.81 o 
   6   0   6       76.02       79.17     11.24 o 
   7   0   6       22.68        8.30     10.58 o 
  -8   1   6        1.82        0.00      8.30 o 
  -7   1   6        2.73       11.68      7.12 o 
  -6   1   6        9.22        6.46      6.98 o 
  -5   1   6      745.96      890.38     21.37 o 
  -4   1   6      391.10      495.83     14.40 o 
  -3   1   6     2183.60     2873.64     29.45 o 
  -2   1   6      211.64      226.58      8.30 o 
  -1   1   6      543.12      515.37     11.16 o 
   0   1   6        6.78       -1.65      2.54 o 
   1   1   6      196.59      165.25      7.86 o 
   2   1   6      335.93      387.72     11.68 o 
   3   1   6       22.26       16.67      5.36 o 
   4   1   6      993.12     1007.38     23.80 o 
   5   1   6      424.66      405.64     17.70 o 
   6   1   6       23.74        6.68     10.43 o 
   7   1   6        6.21        9.55      8.89 o 
  -8   2   6       95.73       77.04     13.07 o 
  -7   2   6      151.79      132.20     12.71 o 
  -6   2   6       18.70       14.47      8.23 o 
  -5   2   6      949.89     1104.48     23.80 o 
  -4   2   6      281.21      310.97     11.68 o 
  -3   2   6       18.35       41.50      4.92 o 
  -2   2   6      106.10      149.24      7.64 o 
  -1   2   6      135.11      167.53      7.79 o 
   0   2   6      252.46      303.19     11.49 o 
   1   2   6     3668.56     3827.62     33.79 o 
   2   2   6      453.62      407.48     13.29 o 
   3   2   6        4.60       13.66      5.43 o 
   4   2   6      216.13      227.76     13.51 o 
   5   2   6        1.94       -3.60      8.45 o 
   6   2   6       82.84      110.39     12.12 o 
  -8   3   6       11.72       15.28     10.80 o 
  -7   3   6       61.33       47.96     10.58 o 
  -6   3   6      327.25      315.67     16.23 o 
  -5   3   6      126.06      124.49     10.80 o 
  -4   3   6      730.10      713.60     18.07 o 
  -3   3   6       87.60       77.49      6.61 o 
  -2   3   6      234.98      253.90     10.94 o 
  -1   3   6      106.95      109.29      7.20 o 
   0   3   6       77.81       56.04      4.87 o 
   1   3   6      337.72      362.97     13.07 o 
   2   3   6       66.37       43.48      7.20 o 
   3   3   6      127.05      131.03     10.50 o 
   4   3   6      351.96      299.22     15.86 o 
   5   3   6      150.96      135.14     13.37 o 
   6   3   6        1.08        1.54      9.47 o 
  -8   4   6       91.90       64.78     13.07 o 
  -7   4   6       24.50       21.37      8.37 o 
  -6   4   6      258.22      205.72     13.95 o 
  -5   4   6       61.84       41.42      8.30 o 
  -4   4   6        0.76       -0.44      4.99 o 
  -3   4   6      581.45      573.83     16.53 o 
  -2   4   6       52.13       39.00      7.34 o 
  -1   4   6        1.95       -5.14      5.14 o 
   0   4   6       93.22      117.46      5.99 o 
   1   4   6        2.88       -1.62      6.17 o 
   2   4   6       17.04       15.42      6.10 o 
   3   4   6      151.46      149.76     12.27 o 
   4   4   6       23.15       25.19      9.69 o 
   5   4   6        3.16        2.20      9.25 o 
  -8   5   6        1.04        2.42      9.18 o 
  -7   5   6       43.53       52.73      9.69 o 
  -6   5   6       40.47       44.14      9.47 o 
  -5   5   6      129.24      122.80     11.09 o 
  -4   5   6        1.26       -6.32      6.32 o 
  -3   5   6       61.81       54.50      7.93 o 
  -2   5   6       14.53       13.59      5.43 o 
  -1   5   6        0.63        5.51      4.92 o 
   0   5   6      130.91      146.70      7.42 o 
   1   5   6      736.25      770.37     21.89 o 
   2   5   6       28.60       27.32      7.64 o 
   3   5   6      158.91      184.06     13.81 o 
   4   5   6      133.77      130.66     14.40 o 
  -7   6   6        1.55       12.05      9.33 o 
  -6   6   6      111.57      102.53     12.63 o 
  -5   6   6       79.40       68.16     10.14 o 
  -4   6   6      302.50      305.17     15.42 o 
  -3   6   6       23.81       32.39      8.67 o 
  -2   6   6       81.65       86.67      9.47 o 
  -1   6   6        3.95       -1.54      6.54 o 
   0   6   6       39.35       35.96      5.77 o 
   1   6   6       62.17       72.49      9.84 o 
   2   6   6       14.25       22.92      8.08 o 
   3   6   6       38.66       57.88      9.33 o 
   4   6   6       47.16       58.32     11.38 o 
  -6   7   6        5.36        6.61      9.40 o 
  -5   7   6        8.59        0.66      9.03 o 
  -4   7   6       96.56      116.12     13.29 o 
  -3   7   6       17.72        4.77      9.40 o 
  -2   7   6       39.11       45.90      9.77 o 
  -1   7   6        0.13        8.96      6.32 o 
   0   7   6        9.34        9.36      5.42 o 
   1   7   6      178.97      199.63     14.69 o 
   2   7   6       30.56       42.82      9.99 o 
  -6   8   6       12.36       16.23     10.72 o 
  -5   8   6       34.18       60.23     11.46 o 
  -4   8   6        3.04       -2.86      9.11 o 
  -3   8   6        3.82        1.40      9.62 o 
  -2   8   6        5.39       13.07      7.79 o 
  -1   8   6       11.39       18.95      9.18 o 
   0   8   6       33.13       33.87      7.03 o 
   1   8   6       15.72       18.07     10.87 o 
  -3   9   6        5.68       20.71      8.81 o 
  -2   9   6        0.06        4.77      8.52 o 
   0  -9   7       13.11       11.48      8.45 o 
   1  -9   7       27.86       22.69     10.94 o 
   2  -9   7       21.85       30.99     10.21 o 
   3  -9   7       21.94       21.30     11.68 o 
  -2  -8   7        0.50        6.32      8.23 o 
  -1  -8   7       73.84       99.45     12.63 o 
   0  -8   7        0.19       -1.52      8.01 o 
   1  -8   7       42.06       39.73     10.28 o 
   2  -8   7       23.07       12.12      9.03 o 
   3  -8   7       37.13       41.35      9.69 o 
   4  -8   7        6.37        7.93      9.33 o 
   5  -8   7        7.32       23.28      8.89 o 
  -3  -7   7       67.67       92.10     13.44 o 
  -2  -7   7        3.53       12.19      7.64 o 
  -1  -7   7      156.09      146.82     13.22 o 
   0  -7   7      117.79      140.90     15.13 o 
   1  -7   7        5.16        6.32      6.90 o 
   2  -7   7        4.54        8.74      7.56 o 
   3  -7   7       33.70       29.53      9.84 o 
   4  -7   7        2.84        0.66      8.37 o 
   5  -7   7       24.12       25.19      8.74 o 
   6  -7   7      151.07      170.54     16.30 o 
  -4  -6   7       20.64       17.63      8.81 o 
  -3  -6   7        2.70        2.57      6.68 o 
  -2  -6   7       27.39       31.51      8.67 o 
  -1  -6   7      118.10      132.64     11.02 o 
   0  -6   7      108.93      115.36      8.30 o 
   1  -6   7      258.84      254.86     14.03 o 
   2  -6   7      226.61      213.36     14.32 o 
   3  -6   7      244.99      236.57     14.03 o 
   4  -6   7      149.11      142.85     12.93 o 
   5  -6   7        0.07       -3.82      8.37 o 
   6  -6   7        2.66        2.13      9.55 o 
  -5  -5   7       31.89       37.09      9.99 o 
  -4  -5   7      122.89      130.81     13.59 o 
  -3  -5   7       57.46       54.64      9.47 o 
  -2  -5   7      139.15      140.87     10.80 o 
  -1  -5   7      299.93      293.78     13.88 o 
   0  -5   7       26.08       28.34      6.17 o 
   1  -5   7        0.44       -5.29      5.29 o 
   2  -5   7       25.77       19.46      8.30 o 
   3  -5   7        5.90       14.47      6.83 o 
   4  -5   7        8.82        5.21      6.90 o 
   5  -5   7       24.32       21.67      8.89 o 
   6  -5   7       17.30       16.82      8.74 o 
   7  -5   7       90.41      109.95     13.22 o 
  -6  -4   7       58.82       47.89     11.24 o 
  -5  -4   7       50.89       54.86     10.21 o 
  -4  -4   7      330.66      311.85     17.19 o 
  -3  -4   7       59.95       63.02      8.59 o 
  -2  -4   7       92.73       98.12      9.25 o 
  -1  -4   7      191.06      207.26     10.36 o 
   0  -4   7        6.12        7.66      8.08 o 
   1  -4   7      361.60      365.54     12.78 o 
   2  -4   7      684.49      668.14     17.85 o 
   3  -4   7       44.36       40.76      7.05 o 
   4  -4   7       39.96       62.21      7.71 o 
   5  -4   7      489.99      491.06     19.24 o 
   6  -4   7        2.50       25.63      7.79 o 
   7  -4   7        5.78        1.47      9.77 o 
  -6  -3   7      133.35      149.46     13.15 o 
  -5  -3   7      317.82      287.54     15.86 o 
  -4  -3   7      414.42      388.09     16.38 o 
  -3  -3   7       47.56       40.40      7.93 o 
  -2  -3   7       67.13       69.70      7.27 o 
  -1  -3   7        6.21        6.46      4.33 o 
   0  -3   7      128.51      100.02      7.86 o 
   1  -3   7      585.75      521.91     14.32 o 
   2  -3   7       34.16       42.30      6.90 o 
   3  -3   7      518.03      525.50     15.20 o 
   4  -3   7        4.12       -7.12      7.12 o 
   5  -3   7       63.05       53.25      8.81 o 
   6  -3   7       88.17      105.39     11.53 o 
   7  -3   7        3.99       11.02      8.37 o 
  -7  -2   7      110.23      123.76     13.00 o 
  -6  -2   7        9.13       18.66      7.86 o 
  -5  -2   7        1.24        4.85      7.64 o 
  -4  -2   7      784.56      770.08     20.42 o 
  -3  -2   7       57.33       59.20      6.46 o 
  -2  -2   7      833.55      869.82     17.63 o 
  -1  -2   7      212.67      227.31      8.96 o 
   0  -2   7        8.06       -4.05      4.05 o 
   1  -2   7      991.57      967.79     17.11 o 
   2  -2   7      494.06      419.96     12.71 o 
   3  -2   7      123.35      119.28      8.67 o 
   4  -2   7       38.56       35.84      6.54 o 
   5  -2   7       37.54       27.47      8.59 o 
   6  -2   7      195.53      192.80     15.06 o 
   7  -2   7      190.44      202.49     15.50 o 
  -7  -1   7       37.72       48.77      9.47 o 
  -6  -1   7      371.28      418.42     17.99 o 
  -5  -1   7      636.37      637.22     19.46 o 
  -4  -1   7      137.24      138.52     10.06 o 
  -3  -1   7      112.09      114.94      7.79 o 
  -2  -1   7       50.10       63.53      5.88 o 
  -1  -1   7       91.45       92.39      6.10 o 
   0  -1   7      766.10      691.09     27.47 o 
   1  -1   7        2.25       -4.19      4.19 o 
   2  -1   7     1317.94     1271.57     20.56 o 
   3  -1   7      803.07        2.50      4.77 o 
   4  -1   7      124.30      112.30      9.69 o 
   5  -1   7      997.26     1035.44     26.37 o 
   6  -1   7       37.09       40.32      9.11 o 
   7  -1   7       50.83       48.84     11.90 o 
  -7   0   7      199.49      189.12     14.32 o 
  -6   0   7      357.87      407.48     16.97 o 
  -5   0   7      206.37      242.89     12.49 o 
  -4   0   7        0.02        1.54      4.70 o 
  -3   0   7     3835.05     4663.95     39.37 o 
  -2   0   7      263.61      332.56     10.21 o 
  -1   0   7      895.55     1017.74     16.23 o 
   0   0   7      499.80      469.50      7.76 o 
   1   0   7     3121.01     2878.63     27.40 o 
   2   0   7      939.66      958.47     18.29 o 
   3   0   7        2.24       10.72      4.70 o 
   4   0   7       89.69       92.76      8.81 o 
   5   0   7       18.78       21.81      9.47 o 
   6   0   7      154.19      142.04     13.15 o 
   7   0   7        3.85        2.35      9.47 o 
  -8   1   7       31.55       36.21     11.53 o 
  -7   1   7       15.91       15.28      8.23 o 
  -6   1   7      389.72      393.01     17.33 o 
  -5   1   7       75.51       62.94      9.25 o 
  -4   1   7      401.69      481.07     14.69 o 
  -3   1   7      592.94      641.84     15.57 o 
  -2   1   7       57.11       49.43      5.21 o 
  -1   1   7       80.16      106.86      6.61 o 
   0   1   7     2594.77     2004.44   1232.09 o 
   1   1   7     1764.25     1616.91     22.55 o 
   2   1   7       10.84        0.29      4.11 o 
   3   1   7        0.52       -5.36      5.36 o 
   4   1   7      449.42      477.47     17.77 o 
   5   1   7      564.50      603.06     20.93 o 
   6   1   7       21.71       24.97      8.67 o 
  -8   2   7      155.35      134.99     15.06 o 
  -7   2   7      112.42      124.64     12.12 o 
  -6   2   7      191.09      176.49     13.07 o 
  -5   2   7      234.63      254.49     13.07 o 
  -4   2   7        8.15       15.86      4.99 o 
  -3   2   7        5.21        2.28      3.89 o 
  -2   2   7     2129.33     2358.56     26.66 o 
  -1   2   7      582.29      581.54     14.18 o 
   0   2   7      938.98      998.48     30.66 o 
   1   2   7        3.09        2.20      5.29 o 
   2   2   7     1113.43     1085.38     22.11 o 
   3   2   7       28.33       28.28      6.54 o 
   4   2   7      307.02      327.94     15.50 o 
   5   2   7        8.91       15.06      7.56 o 
   6   2   7        3.94       -1.47      8.89 o 
  -8   3   7      188.76      163.49     16.08 o 
  -7   3   7       70.69       58.39     11.31 o 
  -6   3   7      391.77      374.79     17.41 o 
  -5   3   7      252.52      227.76     12.85 o 
  -4   3   7      191.11      176.86      9.99 o 
  -3   3   7      111.27      129.34      8.08 o 
  -2   3   7      366.58      345.71     11.90 o 
  -1   3   7        0.15       -0.29      4.11 o 
   0   3   7      563.53      489.41     10.02 o 
   1   3   7      382.11      357.31     13.15 o 
   2   3   7        0.02        5.95      4.19 o 
   3   3   7      412.52      407.40     16.23 o 
   4   3   7      139.91       -3.53      7.05 o 
   5   3   7       73.25       68.23     11.75 o 
   6   3   7        0.64       -4.04     10.36 o 
  -8   4   7        9.14        3.97      8.89 o 
  -7   4   7       82.33      110.17     11.31 o 
  -6   4   7        9.46       17.11      7.49 o 
  -5   4   7       17.15       27.62      7.71 o 
  -4   4   7      435.30      373.99     14.84 o 
  -3   4   7       17.50       11.75      5.88 o 
  -2   4   7      116.06      126.47      9.11 o 
  -1   4   7      579.33      590.06     16.53 o 
   0   4   7       13.28        3.54      3.23 o 
   1   4   7       25.97       16.16      6.32 o 
   2   4   7       81.66       84.83      8.89 o 
   3   4   7      278.53      286.95     15.94 o 
   4   4   7       51.53       67.06      9.25 o 
   5   4   7       29.73       35.84     10.58 o 
  -7   5   7        0.21        2.13      7.56 o 
  -6   5   7        4.43       21.45      6.68 o 
  -5   5   7      278.97      276.52     15.20 o 
  -4   5   7        0.05        6.02      5.80 o 
  -3   5   7      341.61      312.59     14.25 o 
  -2   5   7        2.50       -6.10      6.10 o 
  -1   5   7      160.37      136.24     11.46 o 
   0   5   7      392.77      384.26     11.11 o 
   1   5   7       87.58      103.63     10.36 o 
   2   5   7        6.07        6.90      6.68 o 
   3   5   7        0.77       -5.80      7.71 o 
   4   5   7        0.58       -2.20      9.84 o 
  -7   6   7      102.61       97.46     13.95 o 
  -6   6   7        7.04       15.06      8.01 o 
  -5   6   7        0.04       -6.76      7.42 o 
  -4   6   7      102.31      116.85     11.24 o 
  -3   6   7      184.42      174.29     12.85 o 
  -2   6   7       90.26      105.32     10.87 o 
  -1   6   7       15.08        3.16      7.56 o 
   0   6   7        0.28       -3.08      5.01 o 
   1   6   7       72.09       80.50     10.65 o 
   2   6   7        4.42       -2.64      9.62 o 
   3   6   7        5.66       14.10      7.93 o 
  -6   7   7        4.42       -8.23     10.28 o 
  -5   7   7       33.92       -3.45      8.59 o 
  -4   7   7       88.05       78.00     11.38 o 
  -3   7   7      100.78       95.33     11.68 o 
  -2   7   7      173.92      198.74     15.13 o 
  -1   7   7        1.35        4.99      6.90 o 
   0   7   7        5.86        9.43      5.87 o 
   1   7   7       10.24       16.82      8.23 o 
   2   7   7        0.06       -3.82      9.03 o 
  -5   8   7        0.97        5.43      8.74 o 
  -4   8   7       14.55        2.20      9.25 o 
  -3   8   7        0.74       -5.73      8.67 o 
  -2   8   7        0.04       -7.79      9.25 o 
  -1   8   7       42.02       69.70     10.50 o 
   0   8   7        3.47       -0.31      6.44 o 
   1   8   7        2.44        0.81      9.55 o 
   1  -9   8       42.60       61.62     11.75 o 
   2  -9   8        6.60       15.13      9.18 o 
   3  -9   8        0.10       -2.42      9.77 o 
  -2  -8   8       12.20       22.47     10.50 o 
  -1  -8   8        0.20       -4.48      8.81 o 
   0  -8   8        0.01       -4.67      6.39 o 
   1  -8   8       10.16       21.52      8.89 o 
   2  -8   8        0.06        0.00      7.79 o 
   3  -8   8      162.30      158.42     15.57 o 
   4  -8   8       98.73       98.49     14.84 o 
   5  -8   8        7.16       17.55      9.55 o 
  -3  -7   8        0.68        0.73      8.23 o 
  -2  -7   8        0.05        1.40      8.74 o 
  -1  -7   8        9.32       -2.57      8.59 o 
   0  -7   8       96.29      102.59     25.12 o 
   1  -7   8       20.72       31.14      9.33 o 
   2  -7   8       49.44       70.51      9.99 o 
   3  -7   8        9.07        0.66      8.37 o 
   4  -7   8       19.29        4.63      9.69 o 
   5  -7   8        5.90       -5.80      8.81 o 
   6  -7   8       66.24       91.15     13.44 o 
  -4  -6   8        2.42        4.48      8.23 o 
  -3  -6   8        0.00        6.68      6.68 o 
  -2  -6   8       39.63       24.09     10.28 o 
  -1  -6   8       11.37       18.29      7.49 o 
   0  -6   8      169.32      170.00      8.82 o 
   1  -6   8       36.79       28.35      8.74 o 
   2  -6   8        0.54        8.37      6.90 o 
   3  -6   8       87.28      100.40     10.58 o 
   4  -6   8      115.40      108.19     11.68 o 
   5  -6   8        0.53        7.27      8.37 o 
   6  -6   8       88.51       96.51     12.93 o 
  -5  -5   8       41.98       28.72     11.46 o 
  -4  -5   8      105.16       96.43     13.37 o 
  -3  -5   8       20.49       22.69      8.52 o 
  -2  -5   8       51.68       44.14      7.79 o 
  -1  -5   8       41.30       28.42      8.15 o 
   0  -5   8      208.23      182.82      8.02 o 
   1  -5   8        0.05       -5.29      6.17 o 
   2  -5   8      103.22      113.33      9.92 o 
   3  -5   8      276.78      309.21     14.98 o 
   4  -5   8      192.83      199.26     14.03 o 
   5  -5   8        0.44       -2.42      7.56 o 
   6  -5   8        0.04        9.11      8.37 o 
   7  -5   8       84.16      113.77     12.71 o 
  -6  -4   8       42.51       33.79     12.05 o 
  -5  -4   8       12.87        6.76      9.62 o 
  -4  -4   8       98.34      120.38     11.97 o 
  -3  -4   8      175.36      155.34     12.12 o 
  -2  -4   8      105.65       90.41      8.89 o 
  -1  -4   8      163.67      172.74     10.43 o 
   0  -4   8      577.50      569.67     62.83 o 
   1  -4   8      438.69      378.61     13.73 o 
   2  -4   8      137.97      183.25     10.65 o 
   3  -4   8      168.93      165.62     11.90 o 
   4  -4   8        1.87        7.05      6.32 o 
   5  -4   8       68.34       43.26     11.24 o 
   6  -4   8      150.67      193.09     14.98 o 
   7  -4   8       14.10       27.17     10.58 o 
  -6  -3   8       39.80       25.12     10.94 o 
  -5  -3   8       53.23       42.16      9.40 o 
  -4  -3   8        4.95       -4.70      8.15 o 
  -3  -3   8     1059.62      989.46     23.43 o 
  -2  -3   8       22.50       24.46      5.88 o 
  -1  -3   8      755.77      707.65     17.04 o 
   0  -3   8        8.85       12.89      3.15 o 
   1  -3   8      247.02      237.01     10.21 o 
   2  -3   8      406.44      397.27     13.59 o 
   3  -3   8       55.22       33.12      8.08 o 
   4  -3   8       10.51        7.56      6.24 o 
   5  -3   8       33.17       37.68      8.81 o 
   6  -3   8      211.49      168.04     14.47 o 
   7  -3   8        2.40        5.36     10.14 o 
  -7  -2   8       62.46       66.98     10.87 o 
  -6  -2   8       19.18       18.51      8.37 o 
  -5  -2   8       49.52       41.28      7.79 o 
  -4  -2   8       41.33       43.19      7.64 o 
  -3  -2   8       81.47       67.86      7.56 o 
  -2  -2   8      272.43      233.26     10.65 o 
  -1  -2   8       73.34       65.81      5.73 o 
   0  -2   8      562.98      570.96     27.73 o 
   1  -2   8     1197.12     1082.22     19.54 o 
   2  -2   8      118.85      105.84      8.81 o 
   3  -2   8      167.68      171.20      9.77 o 
   4  -2   8      217.60      187.58     11.68 o 
   5  -2   8       72.37       76.60     10.80 o 
   6  -2   8       22.97       20.79      9.03 o 
   7  -2   8       34.54       16.08     11.75 o 
  -7  -1   8       12.37        1.47      9.18 o 
  -6  -1   8       23.50       35.77      8.23 o 
  -5  -1   8      105.03      103.49      9.84 o 
  -4  -1   8      155.66      153.87     10.21 o 
  -3  -1   8       48.31       58.68      6.61 o 
  -2  -1   8     1545.99     1640.85     24.09 o 
  -1  -1   8     3563.12     3608.02     32.10 o 
   0  -1   8       70.39       75.14      3.97 o 
   1  -1   8        0.95       -6.02      6.24 o 
   2  -1   8       34.91       21.59      6.32 o 
   3  -1   8     1055.81     1057.69     22.33 o 
   4  -1   8      146.16      140.28     10.58 o 
   5  -1   8      883.39      864.16     25.63 o 
   6  -1   8      247.67      239.95     16.23 o 
   7  -1   8        0.31        0.00      9.77 o 
  -7   0   8        8.20       -4.92      9.18 o 
  -6   0   8       53.85       42.30      8.96 o 
  -5   0   8      106.07      124.27      9.99 o 
  -4   0   8      235.64      249.35     12.49 o 
  -3   0   8     2941.00     3561.68     35.62 o 
  -2   0   8        0.83       -4.70      4.70 o 
  -1   0   8       42.55       53.91      6.54 o 
   0   0   8       22.38       -6.76      6.76 o 
   1   0   8      579.60      463.22     13.15 o 
   2   0   8      606.71      662.70     16.23 o 
   3   0   8       88.56       98.05      8.45 o 
   4   0   8      388.04      463.59     17.19 o 
   5   0   8      566.06      609.45     21.67 o 
   6   0   8       86.73      110.10     12.93 o 
   7   0   8       48.55       65.51     11.82 o 
  -8   1   8      215.93      192.50     16.23 o 
  -7   1   8      104.87      105.32     11.24 o 
  -6   1   8       45.61       50.31      8.74 o 
  -5   1   8      735.07      845.14     22.55 o 
  -4   1   8      261.27      273.95     12.34 o 
  -3   1   8      465.80      575.89     15.42 o 
  -2   1   8      413.64      559.22     14.10 o 
  -1   1   8      791.72      828.54     16.16 o 
   0   1   8     1104.56     1005.81     88.28 o 
   1   1   8      364.30      346.81     11.82 o 
   2   1   8       60.78       44.07      7.20 o 
   3   1   8      222.26      193.31     11.24 o 
   4   1   8        0.41       -2.57      7.64 o 
   5   1   8       32.20       20.12      9.25 o 
   6   1   8       40.32       33.93     10.43 o 
  -8   2   8        7.55        0.00     11.31 o 
  -7   2   8       74.76       70.73      9.25 o 
  -6   2   8      117.36      124.34     11.90 o 
  -5   2   8      139.09      185.89     11.60 o 
  -4   2   8      432.08      438.03     14.76 o 
  -3   2   8      308.57      357.75     12.71 o 
  -2   2   8      769.75      687.67     16.38 o 
  -1   2   8      974.14     1042.93     18.66 o 
   0   2   8      510.16      451.51     15.83 o 
   1   2   8       64.21       66.32      6.90 o 
   2   2   8        0.37        6.83      5.36 o 
   3   2   8       27.97       32.98      6.17 o 
   4   2   8       63.76       62.94     10.28 o 
   5   2   8       15.64        3.31      9.47 o 
   6   2   8       44.69       36.36     11.97 o 
  -8   3   8       24.63       20.71     10.58 o 
  -7   3   8        2.70       -2.72      7.71 o 
  -6   3   8      497.68      452.57     19.02 o 
  -5   3   8      425.09      392.20     16.01 o 
  -4   3   8       25.47       11.75      6.61 o 
  -3   3   8       70.59       66.84      6.98 o 
  -2   3   8       58.28       51.49      6.90 o 
  -1   3   8       81.26       74.99      6.98 o 
   0   3   8       77.46       96.06      7.68 o 
   1   3   8       28.45       23.28      6.76 o 
   2   3   8       83.23       87.55      8.37 o 
   3   3   8      195.41      178.84     13.88 o 
   4   3   8       17.18       24.60      7.64 o 
   5   3   8      189.08      183.32     15.57 o 
  -7   4   8       35.20       10.58      9.99 o 
  -6   4   8        7.40        3.67      6.98 o 
  -5   4   8      262.97      235.17     14.25 o 
  -4   4   8       16.59       10.43      7.20 o 
  -3   4   8       96.46       84.24      9.47 o 
  -2   4   8       38.61       31.51      6.90 o 
  -1   4   8       23.39       10.58      5.80 o 
   0   4   8       84.94       81.76      5.95 o 
   1   4   8      461.10      417.61     16.38 o 
   2   4   8        8.22       16.75      5.95 o 
   3   4   8        2.18        7.79      8.37 o 
   4   4   8        0.86       -6.90      8.30 o 
   5   4   8       43.41       69.04     12.19 o 
  -7   5   8      119.72      102.60     12.12 o 
  -6   5   8       81.01       52.66      9.92 o 
  -5   5   8       58.91       50.97      9.18 o 
  -4   5   8      167.25      157.17     11.75 o 
  -3   5   8        0.59       -4.92      8.67 o 
  -2   5   8       81.90       60.15     12.05 o 
  -1   5   8      420.62      416.07     17.63 o 
   0   5   8        5.32       -1.02      5.63 o 
   1   5   8        0.10       -2.20      6.68 o 
   2   5   8      128.56      129.78     12.05 o 
   3   5   8       18.67       17.63      7.27 o 
   4   5   8       18.28       10.80     10.06 o 
  -7   6   8      171.20      132.94     15.42 o 
  -6   6   8       70.77       40.10     10.87 o 
  -5   6   8        0.44       -5.73      7.56 o 
  -4   6   8      131.01      121.70     11.68 o 
  -3   6   8        0.16        0.59      7.20 o 
  -2   6   8      139.88      162.76     12.78 o 
  -1   6   8       50.68       46.86      8.74 o 
   0   6   8       86.67       88.48      7.44 o 
   1   6   8       29.43       32.10      8.23 o 
   2   6   8       87.04      105.03     12.49 o 
   3   6   8       26.04       40.10     10.65 o 
  -6   7   8       16.16       20.79     10.58 o 
  -5   7   8        6.78        3.53      7.79 o 
  -4   7   8       22.20       26.07      9.99 o 
  -3   7   8       28.80       32.83      8.81 o 
  -2   7   8       90.58      108.33     12.34 o 
  -1   7   8        0.02        2.57      9.11 o 
   0   7   8       34.00       16.50     19.35 o 
   1   7   8       55.69       57.51     11.82 o 
   2   7   8        9.93       -6.32     10.21 o 
  -5   8   8        5.58       15.13      8.96 o 
  -4   8   8        1.45        5.29      8.52 o 
  -3   8   8       50.91       67.13     11.60 o 
  -2   8   8       55.64       80.28     13.37 o 
  -1   8   8        7.89       27.10      9.92 o 
   0   8   8        3.30        2.05      6.46 o 
  -1  -8   9       11.90       20.79      9.11 o 
   0  -8   9       48.17       51.65     11.75 o 
   1  -8   9        0.08       -8.45      8.45 o 
   2  -8   9        0.00        5.73      7.93 o 
   3  -8   9        3.85       35.25     10.50 o 
   4  -8   9        0.34        6.17     10.58 o 
  -3  -7   9       38.53       49.36     10.06 o 
  -2  -7   9       67.10       81.67     11.68 o 
  -1  -7   9        0.89       -1.98      7.79 o 
   0  -7   9        0.07       -1.39      5.72 o 
   1  -7   9        9.65        4.33      7.64 o 
   2  -7   9       14.76        5.66      8.59 o 
   3  -7   9      103.48      101.43     12.34 o 
   4  -7   9        4.10        0.00      9.40 o 
   5  -7   9       17.10        9.03     10.58 o 
  -4  -6   9       60.15       78.29     11.90 o 
  -3  -6   9       23.92       28.86      9.18 o 
  -2  -6   9       14.25        6.24      9.47 o 
  -1  -6   9       21.73       19.61      9.47 o 
   0  -6   9      193.56      194.34      9.45 o 
   1  -6   9       11.20       32.39      8.23 o 
   2  -6   9       13.61       13.22      6.98 o 
   3  -6   9        4.13        6.39      8.23 o 
   4  -6   9        2.20       -7.49      8.81 o 
   5  -6   9       21.56       38.63     10.58 o 
   6  -6   9        0.09        5.43     10.21 o 
  -5  -5   9       80.11       73.59     13.66 o 
  -4  -5   9      105.10      120.38     14.76 o 
  -3  -5   9      151.36      137.86     12.19 o 
  -2  -5   9       34.18       28.13      7.34 o 
  -1  -5   9        6.40       13.44      6.32 o 
   0  -5   9        3.36        0.95      4.36 o 
   1  -5   9      317.30      341.82     15.42 o 
   2  -5   9        7.54       25.19      8.08 o 
   3  -5   9       45.58       32.68      9.62 o 
   4  -5   9        0.49        4.55      7.56 o 
   5  -5   9       98.29       93.57     11.75 o 
   6  -5   9       65.92       80.79     11.90 o 
  -6  -4   9      159.60      139.11     15.35 o 
  -5  -4   9       19.32       13.95      9.69 o 
  -4  -4   9      294.01      301.79     16.16 o 
  -3  -4   9      299.95      297.09     15.35 o 
  -2  -4   9       46.08       52.81      7.64 o 
  -1  -4   9       26.13       26.29      7.27 o 
   0  -4   9       54.72       43.73      7.56 o 
   1  -4   9        1.98       -5.88      5.88 o 
   2  -4   9        6.51       10.80      5.80 o 
   3  -4   9      495.41      446.40     17.48 o 
   4  -4   9        0.00       13.29      5.95 o 
   5  -4   9       15.96        4.26      8.30 o 
   6  -4   9       14.57       20.27      9.77 o 
   7  -4   9       15.26       15.35     11.16 o 
  -6  -3   9       97.96      100.03     12.19 o 
  -5  -3   9       11.48        0.66      8.23 o 
  -4  -3   9      374.05      363.70     16.97 o 
  -3  -3   9       26.12       35.18      7.86 o 
  -2  -3   9      284.06      268.22     12.34 o 
  -1  -3   9       12.68       11.68      6.10 o 
   0  -3   9      154.18      149.73     13.15 o 
   1  -3   9      150.91      134.41      9.03 o 
   2  -3   9       73.74       79.03      8.67 o 
   3  -3   9       12.35       12.78      6.24 o 
   4  -3   9       24.38       52.95      6.90 o 
   5  -3   9       53.66       50.31      8.89 o 
   6  -3   9       51.00       74.33     12.05 o 
   7  -3   9      131.27      142.19     15.20 o 
  -7  -2   9        0.65        9.55      9.18 o 
  -6  -2   9      157.48      149.54     13.37 o 
  -5  -2   9      129.47      150.34     11.16 o 
  -4  -2   9      244.19      259.48     13.95 o 
  -3  -2   9        0.87       -5.58      5.58 o 
  -2  -2   9      155.39      160.33      9.69 o 
  -1  -2   9       20.70       29.89      5.14 o 
   0  -2   9      381.26      349.77     17.99 o 
   1  -2   9      691.96      673.20     17.04 o 
   2  -2   9      482.49      505.97     15.13 o 
   3  -2   9       69.01       62.06      7.86 o 
   4  -2   9       50.71       41.35      8.96 o 
   5  -2   9      684.34      754.88     23.58 o 
   6  -2   9        2.16       10.87      8.08 o 
   7  -2   9       20.10       20.71     10.21 o 
  -7  -1   9       35.33       40.54     10.21 o 
  -6  -1   9       12.53        2.57      7.93 o 
  -5  -1   9      177.28      176.78     12.93 o 
  -4  -1   9      206.95      219.90     13.44 o 
  -3  -1   9      254.62      247.14     11.38 o 
  -2  -1   9       14.36       20.05      5.73 o 
  -1  -1   9      321.65      301.49     11.60 o 
   0  -1   9      408.71      368.32     20.67 o 
   1  -1   9     1082.87      954.28     19.32 o 
   2  -1   9      944.70      911.17     19.83 o 
   3  -1   9      473.52      446.04     16.16 o 
   4  -1   9      470.09      496.35     17.63 o 
   5  -1   9       77.64       83.14     12.63 o 
   6  -1   9       87.66       78.73     12.63 o 
  -7   0   9      174.05      150.12     13.95 o 
  -6   0   9        0.00       -1.84      7.49 o 
  -5   0   9      342.00      372.08     16.23 o 
  -4   0   9      784.04      869.82     21.52 o 
  -3   0   9      101.29       93.20      9.33 o 
  -2   0   9       98.32       71.46      9.77 o 
  -1   0   9     1281.05     1368.22     21.74 o 
   0   0   9      386.94      381.45     26.26 o 
   1   0   9      212.12      216.52      9.77 o 
   2   0   9      773.44      720.87     18.51 o 
   3   0   9        6.59        6.90      6.61 o 
   4   0   9       90.14       76.31     10.14 o 
   5   0   9      114.23      122.51     12.34 o 
   6   0   9       60.31       88.80     11.75 o 
  -7   1   9      137.82      149.61     12.56 o 
  -6   1   9       98.59      113.33     11.16 o 
  -5   1   9      862.43      839.71     23.21 o 
  -4   1   9      256.86      271.60     12.78 o 
  -3   1   9       58.08       54.79      7.20 o 
  -2   1   9      382.54      401.75     12.85 o 
  -1   1   9      186.24      165.91      8.67 o 
   0   1   9      177.94      151.03      6.15 o 
   1   1   9       15.07        2.06      4.99 o 
   2   1   9     1119.29     1044.25     22.25 o 
   3   1   9       86.95       69.70      8.89 o 
   4   1   9      773.27      804.89     23.94 o 
   5   1   9        0.30       -4.48      9.03 o 
   6   1   9       15.91       12.05     10.43 o 
  -7   2   9        2.39       -0.66      6.76 o 
  -6   2   9       27.16       35.55      9.03 o 
  -5   2   9      123.53      121.19     10.80 o 
  -4   2   9       30.03       26.66      7.79 o 
  -3   2   9       66.44       44.66      6.32 o 
  -2   2   9      186.77      200.51     10.14 o 
  -1   2   9       46.29       44.58      5.36 o 
   0   2   9      557.13      526.48     21.78 o 
   1   2   9        0.04        3.08      3.45 o 
   2   2   9      110.65      116.63      8.96 o 
   3   2   9       36.63       32.24      6.98 o 
   4   2   9       73.09       69.55     10.06 o 
   5   2   9       16.06       19.32      9.99 o 
   6   2   9        0.19        5.66      9.11 o 
  -7   3   9       65.18       54.06     10.58 o 
  -6   3   9        5.66        2.42      7.93 o 
  -5   3   9       39.78       39.95      7.79 o 
  -4   3   9      237.59      234.00     12.05 o 
  -3   3   9       13.02        0.81      6.68 o 
  -2   3   9      715.83      735.04     18.73 o 
  -1   3   9       31.46       42.16      5.95 o 
   0   3   9       36.26       42.77      4.37 o 
   1   3   9      358.65      324.26     13.73 o 
   2   3   9        7.21        6.32      5.88 o 
   3   3   9      179.20      166.87     13.73 o 
   4   3   9       31.99       41.42      8.67 o 
   5   3   9       24.57       22.55      9.77 o 
  -7   4   9        9.19       16.67      8.52 o 
  -6   4   9        9.54       12.63      6.98 o 
  -5   4   9        9.74       21.23      6.76 o 
  -4   4   9       58.87       64.49      8.74 o 
  -3   4   9     1202.77     1175.06     26.51 o 
  -2   4   9        4.46       14.03      6.10 o 
  -1   4   9       26.91       11.82      7.93 o 
   0   4   9      239.56      218.91      8.77 o 
   1   4   9      140.23      126.33     11.46 o 
   2   4   9      178.69      155.78     12.71 o 
   3   4   9        7.11       -8.37      8.37 o 
   4   4   9       11.76        0.73      8.30 o 
  -7   5   9       25.74       32.68      9.18 o 
  -6   5   9        3.51       11.46      7.34 o 
  -5   5   9      127.95      124.49     12.49 o 
  -4   5   9       21.95       12.12      7.93 o 
  -3   5   9      519.16      558.55     19.10 o 
  -2   5   9      855.46      923.65     24.60 o 
  -1   5   9      728.24      807.68     23.28 o 
   0   5   9      110.03      103.88     12.23 o 
   1   5   9        0.99       -1.69      5.51 o 
   2   5   9       13.83        3.82      8.23 o 
   3   5   9        1.68       -8.15      8.15 o 
   4   5   9       16.92       32.10     11.38 o 
  -7   6   9        4.89       -4.04      9.11 o 
  -6   6   9       18.71       30.55      8.89 o 
  -5   6   9       91.89       78.95     11.24 o 
  -4   6   9        5.77        1.25      6.83 o 
  -3   6   9        1.44       -7.86      7.86 o 
  -2   6   9        0.57       -5.80      8.15 o 
  -1   6   9        5.56       17.63      6.76 o 
   0   6   9        0.49       -1.52      5.32 o 
   1   6   9        0.38       13.22      6.32 o 
   2   6   9        7.76       24.60      9.84 o 
   3   6   9        0.75       -9.33      9.33 o 
  -6   7   9        0.65       -8.74      9.40 o 
  -5   7   9       37.90       16.16     10.80 o 
  -4   7   9       24.57       24.31      8.15 o 
  -3   7   9        0.02       -0.66      7.71 o 
  -2   7   9       37.61       41.94     10.65 o 
  -1   7   9      229.06      246.41     17.70 o 
   0   7   9       12.37        4.22      6.34 o 
   1   7   9        1.37        0.73     11.46 o 
  -4   8   9        0.98        4.70      8.81 o 
  -3   8   9       30.54       66.62     11.16 o 
  -2   8   9        9.66       12.27      9.84 o 
  -1   8   9       10.25        7.79     10.28 o 
  -1  -8  10        0.68        4.77      8.89 o 
   0  -8  10        0.00       12.35      5.74 o 
   1  -8  10        0.57        0.00      8.30 o 
   2  -8  10       20.88       28.20     10.65 o 
   3  -8  10        8.44       13.73     10.06 o 
   4  -8  10       92.69      105.54     14.91 o 
  -3  -7  10        3.76        6.46      9.77 o 
  -2  -7  10        2.92        5.95      8.96 o 
  -1  -7  10        0.86        0.66      8.01 o 
   0  -7  10      101.02      122.13      8.74 o 
   1  -7  10       18.20       16.23      8.15 o 
   2  -7  10       46.30       39.29      9.99 o 
   3  -7  10        0.02        4.77      7.86 o 
   4  -7  10       47.42       57.65     10.80 o 
   5  -7  10        2.42        6.24      9.99 o 
  -4  -6  10        3.14        2.35      9.18 o 
  -3  -6  10       49.56       47.52     12.05 o 
  -2  -6  10      160.62      166.28     14.25 o 
  -1  -6  10        6.55       19.24      8.15 o 
   0  -6  10       53.33       43.27      7.05 o 
   1  -6  10      241.30      248.10     15.13 o 
   2  -6  10       32.14       17.33      8.37 o 
   3  -6  10       34.37       55.89      9.69 o 
   4  -6  10       21.70        4.55      8.67 o 
   5  -6  10       12.79       19.46     10.50 o 
   6  -6  10       27.57       27.25     11.24 o 
  -5  -5  10        0.39       -1.62      9.84 o 
  -4  -5  10       35.96       26.00     10.36 o 
  -3  -5  10       31.92       45.10      9.84 o 
  -2  -5  10       26.14       28.35      7.42 o 
  -1  -5  10        2.87        2.64      6.54 o 
   0  -5  10      268.90      299.26     27.10 o 
   1  -5  10      450.91      412.25     18.21 o 
   2  -5  10       44.45       52.51      9.33 o 
   3  -5  10      165.61      179.72     13.22 o 
   4  -5  10        1.73       -3.60      8.45 o 
   5  -5  10       80.36       66.62     12.41 o 
   6  -5  10       23.63       12.12     10.65 o 
  -5  -4  10        2.94       -9.92      9.92 o 
  -4  -4  10       12.73       18.88      8.59 o 
  -3  -4  10       33.33       37.75      8.81 o 
  -2  -4  10      122.19      153.50     10.43 o 
  -1  -4  10      445.77      417.98     16.82 o 
   0  -4  10       72.18       78.35      8.15 o 
   1  -4  10       63.57       57.14      6.76 o 
   2  -4  10        0.17       16.75      6.24 o 
   3  -4  10        4.33       -8.67      8.67 o 
   4  -4  10        2.99       14.62      7.20 o 
   5  -4  10        0.91       -5.07      8.08 o 
   6  -4  10        6.04       -3.67      9.47 o 
  -6  -3  10        0.11      -10.43     10.43 o 
  -5  -3  10        0.76       -0.66      7.79 o 
  -4  -3  10       37.24       51.56      9.40 o 
  -3  -3  10      444.68      456.32     17.48 o 
  -2  -3  10      118.37      112.45      9.55 o 
  -1  -3  10      344.91      384.27     14.25 o 
   0  -3  10      264.20      263.02     11.20 o 
   1  -3  10       34.45       32.39      6.68 o 
   2  -3  10        2.06       -1.69      5.66 o 
   3  -3  10      321.49      312.07     14.32 o 
   4  -3  10        5.00        7.49      6.61 o 
   5  -3  10        0.12       -3.75      8.01 o 
   6  -3  10      490.66      448.46     22.40 o 
  -6  -2  10       55.77       28.06     10.14 o 
  -5  -2  10       46.56       30.70      9.69 o 
  -4  -2  10      231.52      206.16     13.22 o 
  -3  -2  10        3.66        3.60      7.12 o 
  -2  -2  10        7.62       -3.23      5.43 o 
  -1  -2  10        9.70       -7.56      7.56 o 
   0  -2  10        8.34        9.45      5.95 o 
   1  -2  10      873.00      764.35     19.02 o 
   2  -2  10      113.02       99.15      9.18 o 
   3  -2  10      190.15      170.03     11.46 o 
   4  -2  10       24.84       41.06      7.42 o 
   5  -2  10        6.35       -9.18     10.36 o 
   6  -2  10       50.98       60.67     12.78 o 
  -7  -1  10       38.70       34.74     12.19 o 
  -6  -1  10      137.35      130.07     12.49 o 
  -5  -1  10      304.84      308.99     15.79 o 
  -4  -1  10       34.50       28.06      8.59 o 
  -3  -1  10      678.90      738.20     19.46 o 
  -2  -1  10       53.56       47.30      6.68 o 
  -1  -1  10        6.91       14.18      5.07 o 
   0  -1  10       29.75       23.02      4.19 o 
   1  -1  10       49.02       24.75      7.56 o 
   2  -1  10      101.07       76.46      9.18 o 
   3  -1  10        0.02       -3.67      6.76 o 
   4  -1  10        0.19       -0.51      6.32 o 
   5  -1  10       67.13       56.41     10.65 o 
   6  -1  10      117.82      133.45     13.59 o 
  -7   0  10       91.89       86.67     13.29 o 
  -6   0  10       84.47       86.00     11.02 o 
  -5   0  10      283.83      316.18     15.20 o 
  -4   0  10      767.10      790.86     21.30 o 
  -3   0  10      156.89      177.08     10.43 o 
  -2   0  10      301.50      316.77     11.90 o 
  -1   0  10       28.01       13.88      6.32 o 
   0   0  10       13.96       -4.98      4.98 o 
   1   0  10        0.18       -4.77      4.77 o 
   2   0  10       63.19       68.82      8.45 o 
   3   0  10      589.91      582.06     18.73 o 
   4   0  10        3.38        3.31      6.83 o 
   5   0  10       64.68       87.18     10.14 o 
   6   0  10        1.10       -9.03      9.18 o 
  -7   1  10       30.51       31.07      7.93 o 
  -6   1  10      228.82      218.72     14.10 o 
  -5   1  10      471.23      464.40     18.43 o 
  -4   1  10        8.70        9.18      6.54 o 
  -3   1  10      285.35      295.33     12.56 o 
  -2   1  10      212.55      198.23     10.36 o 
  -1   1  10       26.45        6.32      7.20 o 
   0   1  10       13.96        9.75      3.82 o 
   1   1  10       66.33       51.85      5.95 o 
   2   1  10      128.79      109.65      9.77 o 
   3   1  10        1.77        1.03      6.39 o 
   4   1  10       30.17       16.82      9.40 o 
   5   1  10       12.89       16.23      9.40 o 
   6   1  10       10.90        7.12     10.36 o 
  -7   2  10       33.50       10.06      9.33 o 
  -6   2  10       13.40       12.34      7.93 o 
  -5   2  10        1.82       16.53      7.20 o 
  -4   2  10      421.40      400.43     15.79 o 
  -3   2  10      354.00      396.83     14.69 o 
  -2   2  10       32.95       26.22      7.20 o 
  -1   2  10       22.68       13.15      5.95 o 
   0   2  10       18.60       14.13      3.88 o 
   1   2  10        6.43       -0.81      6.02 o 
   2   2  10      160.79      147.41     10.36 o 
   3   2  10        1.18       -4.85      7.42 o 
   4   2  10        6.44       14.32      7.79 o 
   5   2  10      121.59      127.65     12.49 o 
  -7   3  10       11.21       -3.60      9.77 o 
  -6   3  10       70.22       58.10      9.55 o 
  -5   3  10      160.34      153.06     11.90 o 
  -4   3  10       36.33       29.45      7.79 o 
  -3   3  10      412.53      409.02     15.94 o 
  -2   3  10       10.44       15.64      6.61 o 
  -1   3  10       16.85       -9.47      9.47 o 
   0   3  10       12.31       16.10      3.40 o 
   1   3  10       58.46       61.47      8.52 o 
   2   3  10       40.49       37.16      8.52 o 
   3   3  10      386.52      432.01     18.95 o 
   4   3  10        6.91        0.66      7.86 o 
   5   3  10       13.58        7.05     10.28 o 
  -7   4  10      151.04      147.55     14.40 o 
  -6   4  10        3.63        0.66      6.90 o 
  -5   4  10      106.58       91.37     10.72 o 
  -4   4  10      138.85      151.45     12.12 o 
  -3   4  10      399.86      382.29     17.33 o 
  -2   4  10       62.60       72.71      9.11 o 
  -1   4  10      247.78      268.08     13.81 o 
   0   4  10       13.96       13.55      4.62 o 
   1   4  10        2.46        0.00      6.54 o 
   2   4  10      131.37      135.51     12.19 o 
   3   4  10       95.93       84.90     11.97 o 
   4   4  10       25.26       43.77     10.06 o 
  -7   5  10       25.72       -4.70      8.59 o 
  -6   5  10       16.64       27.32      9.47 o 
  -5   5  10       16.62        3.16      9.62 o 
  -4   5  10        1.83       -6.90      6.90 o 
  -3   5  10        0.38       -7.42      7.42 o 
  -2   5  10       41.13       43.85      9.62 o 
  -1   5  10       56.17       47.52     11.16 o 
   0   5  10       72.47       83.21      7.96 o 
   1   5  10       42.43       39.44      8.52 o 
   2   5  10       61.96       38.71     11.53 o 
   3   5  10       71.07       85.64     12.27 o 
  -6   6  10       44.41       52.07      9.33 o 
  -5   6  10       88.36       87.11     12.19 o 
  -4   6  10        1.64       -8.74      8.74 o 
  -3   6  10       29.28       42.75      9.03 o 
  -2   6  10      100.16      113.47     12.12 o 
  -1   6  10       21.00       17.99      9.33 o 
   0   6  10        9.03       12.67      5.71 o 
   1   6  10       29.34       42.30      8.67 o 
   2   6  10       78.84       93.86     13.44 o 
  -5   7  10        7.88        3.82     10.06 o 
  -4   7  10       14.79       11.60      8.23 o 
  -3   7  10        6.05       18.21      8.67 o 
  -2   7  10       14.59       15.35      8.96 o 
  -1   7  10       14.16       19.90     10.43 o 
   0   7  10       20.53       33.64      7.11 o 
   1   7  10       53.93       80.06     12.41 o 
  -3   8  10        2.87        3.16      9.25 o 
  -2   8  10       11.43       13.51      9.92 o 
   0  -8  11        9.86       16.29      6.87 o 
   1  -8  11        0.74       -9.47      9.47 o 
   2  -8  11       14.74       13.88     11.53 o 
   3  -8  11        0.00       15.06      8.74 o 
  -2  -7  11       54.68       32.17     11.38 o 
  -1  -7  11        0.35       -8.74      8.74 o 
   0  -7  11        0.32        9.94     13.77 o 
   1  -7  11       25.29       23.72      9.11 o 
   2  -7  11        0.20       -7.93      7.93 o 
   3  -7  11       13.35        7.79      9.47 o 
   4  -7  11        0.87        3.01      9.84 o 
  -3  -6  11       78.79       90.41     13.29 o 
  -2  -6  11       34.13       47.89     11.02 o 
  -1  -6  11       17.63       30.92      8.74 o 
   0  -6  11      147.66      156.08     15.09 o 
   1  -6  11       25.28        6.61      9.33 o 
   2  -6  11        0.01       -2.42      7.49 o 
   3  -6  11      121.02      164.52     13.66 o 
   4  -6  11        6.73       -2.72      9.25 o 
   5  -6  11        2.63        0.00      9.25 o 
  -4  -5  11        3.77        9.47      8.74 o 
  -3  -5  11       96.45      141.02     11.68 o 
  -2  -5  11      118.64      111.27     11.97 o 
  -1  -5  11       33.16       28.28      8.30 o 
   0  -5  11       11.02        2.91      5.94 o 
   1  -5  11      132.33      124.86     12.12 o 
   2  -5  11        7.86       22.99      6.98 o 
   3  -5  11       22.29       23.87      8.45 o 
   4  -5  11        0.19        1.91      7.20 o 
   5  -5  11       97.75      127.94     13.07 o 
   6  -5  11       13.02       15.13     10.36 o 
  -5  -4  11      199.06      208.07     15.50 o 
  -4  -4  11        0.02        1.32      8.37 o 
  -3  -4  11       54.82       45.46     10.06 o 
  -2  -4  11        5.51       -4.19      6.90 o 
  -1  -4  11      170.56      158.35     11.82 o 
   0  -4  11        2.86       -4.72      4.72 o 
   1  -4  11       90.33       99.23      9.33 o 
   2  -4  11        1.59        3.97      6.24 o 
   3  -4  11      275.56      279.98     14.84 o 
   4  -4  11      106.72      111.86     10.50 o 
   5  -4  11       33.11       25.63      9.69 o 
   6  -4  11       16.06       15.35     10.65 o 
  -6  -3  11       13.27       30.48      9.11 o 
  -5  -3  11       28.14       23.80     10.36 o 
  -4  -3  11      202.12      210.28     14.40 o 
  -3  -3  11       10.10       21.52      8.45 o 
  -2  -3  11       15.89       22.77      6.76 o 
  -1  -3  11      108.52      100.18      9.25 o 
   0  -3  11      285.43      280.75     20.75 o 
   1  -3  11        8.18       -1.76      5.88 o 
   2  -3  11      428.92      393.82     15.79 o 
   3  -3  11        0.02       -7.49      7.49 o 
   4  -3  11        4.74        8.01      6.90 o 
   5  -3  11      105.51      119.72     13.66 o 
   6  -3  11        7.80      -10.50     11.75 o 
  -6  -2  11       60.31       42.16     10.50 o 
  -5  -2  11       58.83       45.24      9.99 o 
  -4  -2  11        1.58        1.10      7.64 o 
  -3  -2  11      638.32      645.00     20.20 o 
  -2  -2  11      264.21      274.47     13.15 o 
  -1  -2  11      514.70      525.87     16.97 o 
   0  -2  11      574.16      542.92     34.26 o 
   1  -2  11       11.84        0.00      6.68 o 
   2  -2  11      383.55      376.85     15.42 o 
   3  -2  11      327.36      331.97     15.64 o 
   4  -2  11       27.66       28.13      7.71 o 
   5  -2  11        3.88       -2.57      7.86 o 
   6  -2  11      136.50      168.85     15.13 o 
  -7  -1  11      374.59      298.78     20.34 o 
  -6  -1  11        9.21       11.68      8.89 o 
  -5  -1  11       58.18       52.07     10.21 o 
  -4  -1  11      533.61      502.22     19.32 o 
  -3  -1  11       31.47       24.38      7.34 o 
  -2  -1  11        3.29       -2.42      4.92 o 
  -1  -1  11      239.47      250.89     11.31 o 
   0  -1  11      475.55      466.14     33.82 o 
   1  -1  11        2.91       -5.43      5.43 o 
   2  -1  11      604.83      560.46     17.92 o 
   3  -1  11      306.34      310.23     14.47 o 
   4  -1  11      106.07      104.88     10.65 o 
   5  -1  11       53.92       72.93      9.99 o 
   6  -1  11       33.38       34.30     12.85 o 
  -7   0  11       36.29       27.54      9.77 o 
  -6   0  11       44.73       27.03      9.25 o 
  -5   0  11      119.62      133.52     12.12 o 
  -4   0  11       60.90       55.30      9.11 o 
  -3   0  11      108.35      117.66      9.33 o 
  -2   0  11      242.68      230.40     11.31 o 
  -1   0  11      427.05      397.64     13.81 o 
   0   0  11      581.52      577.12     34.01 o 
   1   0  11       36.98       39.88      6.61 o 
   2   0  11       68.48       79.84      9.33 o 
   3   0  11      105.20       84.68     11.31 o 
   4   0  11       65.03       77.78      9.55 o 
   5   0  11        9.23       19.68      8.96 o 
   6   0  11       15.58       10.28     10.43 o 
  -7   1  11        6.22       -2.28      8.89 o 
  -6   1  11       11.38        7.12      7.71 o 
  -5   1  11       97.77       79.91     10.36 o 
  -4   1  11      314.89      316.70     15.50 o 
  -3   1  11      430.26      501.71     16.38 o 
  -2   1  11      324.56      316.92     14.18 o 
  -1   1  11      612.63      655.43     17.77 o 
   0   1  11      194.03      209.21      7.71 o 
   1   1  11        2.17        6.76      4.70 o 
   2   1  11      233.87      216.89     12.71 o 
   3   1  11       10.24       11.24      7.27 o 
   4   1  11        0.35        1.25      6.46 o 
   5   1  11        1.83       -0.73      8.52 o 
  -7   2  11       38.75       26.07     12.49 o 
  -6   2  11       12.06       25.19      6.98 o 
  -5   2  11        1.43        1.10      5.95 o 
  -4   2  11        5.47       -7.20      7.20 o 
  -3   2  11       36.18       34.74      7.12 o 
  -2   2  11      793.58      843.74     20.93 o 
  -1   2  11       28.46       39.37      7.27 o 
   0   2  11        0.02       -0.52      3.21 o 
   1   2  11      507.77      459.77     16.75 o 
   2   2  11       54.47       53.47      8.30 o 
   3   2  11       77.69       63.53     10.72 o 
   4   2  11        0.05       -3.31      6.68 o 
   5   2  11        5.48       13.00      9.69 o 
  -7   3  11       21.39       21.08      9.92 o 
  -6   3  11       62.06       48.84     10.65 o 
  -5   3  11        0.20       -5.21      6.46 o 
  -4   3  11        3.25       -6.32      6.90 o 
  -3   3  11      156.27      182.81     11.97 o 
  -2   3  11      266.04      268.44     13.88 o 
  -1   3  11     1954.41     2187.88     33.27 o 
   0   3  11       34.87       26.24      5.35 o 
   1   3  11       96.69      105.03      9.99 o 
   2   3  11       19.22       25.27      8.74 o 
   3   3  11        1.59        3.16      9.03 o 
   4   3  11        1.59       -8.67      8.67 o 
  -7   4  11       23.97       17.11      9.03 o 
  -6   4  11       36.33       54.35      9.25 o 
  -5   4  11      291.37      264.26     16.30 o 
  -4   4  11       12.23        8.96      7.49 o 
  -3   4  11        1.34       -1.62      6.76 o 
  -2   4  11       11.24       13.22      7.42 o 
  -1   4  11       18.85        2.57      8.89 o 
   0   4  11        6.92        4.89      9.29 o 
   1   4  11       92.47      104.73     10.65 o 
   2   4  11        0.15       11.31      6.17 o 
   3   4  11       15.32       16.16      9.69 o 
   4   4  11        5.26      -10.28     10.80 o 
  -6   5  11        0.24        0.73      8.37 o 
  -5   5  11        9.53        0.66      9.33 o 
  -4   5  11       42.38       46.64      9.47 o 
  -3   5  11        2.06       -1.76      7.20 o 
  -2   5  11       42.29       37.60      8.74 o 
  -1   5  11      324.86      366.86     18.14 o 
   0   5  11      239.93      240.22     24.64 o 
   1   5  11        7.38        5.14      6.76 o 
   2   5  11       24.05       20.42     10.21 o 
   3   5  11        6.78       -2.35     10.58 o 
  -6   6  11       14.47       19.61      9.62 o 
  -5   6  11       18.73       10.87      9.25 o 
  -4   6  11       82.33       73.96     11.75 o 
  -3   6  11        5.61       18.95      6.76 o 
  -2   6  11        5.25       -5.80      9.40 o 
  -1   6  11      115.64      136.90     13.29 o 
   0   6  11       36.35       42.01      6.45 o 
   1   6  11       14.73       17.55     11.16 o 
   2   6  11        3.40        7.12      9.25 o 
  -5   7  11       19.72       19.90      9.40 o 
  -4   7  11        0.01        4.55      8.52 o 
  -3   7  11       11.97       12.49      9.69 o 
  -2   7  11        0.73       20.49      7.56 o 
  -1   7  11       22.96       26.88     10.65 o 
   0   7  11        0.17       -6.75      6.75 o 
   1  -8  12        8.91        8.81      9.99 o 
   2  -8  12       49.92       65.15     13.29 o 
  -2  -7  12       21.59       35.77     11.60 o 
  -1  -7  12       59.07       76.31     11.16 o 
   0  -7  12        0.15       -5.52      5.52 o 
   1  -7  12       21.20       10.65      9.25 o 
   2  -7  12        0.00        0.73      7.93 o 
   3  -7  12        0.68        3.01      9.40 o 
   4  -7  12        4.53       22.03     10.36 o 
  -3  -6  12       18.44       23.65     11.09 o 
  -2  -6  12        6.00       16.89      8.81 o 
  -1  -6  12       48.65       70.80     10.65 o 
   0  -6  12        6.33        2.84      6.21 o 
   1  -6  12        1.05       -7.86      7.86 o 
   2  -6  12       14.89       14.84      8.30 o 
   3  -6  12       24.81       18.88     10.43 o 
   4  -6  12       65.73       67.28     11.97 o 
   5  -6  12        0.09        0.81      8.89 o 
  -4  -5  12       35.12       48.40     10.43 o 
  -3  -5  12        7.89       10.21      8.59 o 
  -2  -5  12       39.88       45.68      9.84 o 
  -1  -5  12      286.74      354.96     17.41 o 
   0  -5  12       44.78       35.87      6.41 o 
   1  -5  12      220.41      222.54     14.98 o 
   2  -5  12       35.22       42.01      9.03 o 
   3  -5  12        7.32       -1.84      7.79 o 
   4  -5  12        5.31        2.72      8.96 o 
   5  -5  12       13.53        6.68     10.58 o 
  -5  -4  12       19.74       23.87      9.84 o 
  -4  -4  12        3.97        7.49      7.79 o 
  -3  -4  12      244.33      249.13     16.53 o 
  -2  -4  12        0.90       -7.20      7.20 o 
  -1  -4  12       19.06       24.75      7.34 o 
   0  -4  12        4.39        1.94      4.72 o 
   1  -4  12       40.02       40.03      8.23 o 
   2  -4  12        0.27       -2.72      7.20 o 
   3  -4  12        6.97       -8.30      8.30 o 
   4  -4  12        1.07       12.12      7.34 o 
   5  -4  12       25.56       28.50     10.58 o 
   6  -4  12      149.73      172.16     17.26 o 
  -6  -3  12       15.37       11.31      9.77 o 
  -5  -3  12      146.97      120.38     13.66 o 
  -4  -3  12       51.48       41.20     10.06 o 
  -3  -3  12       58.97       52.44      9.62 o 
  -2  -3  12      229.57      233.26     13.81 o 
  -1  -3  12        3.11       -4.77      6.54 o 
   0  -3  12      105.69      118.20      7.37 o 
   1  -3  12      315.00      313.39     14.69 o 
   2  -3  12        0.05       -8.15      8.15 o 
   3  -3  12      292.36      314.64     15.28 o 
   4  -3  12       95.50       71.61     10.80 o 
   5  -3  12        8.68       -2.06     10.14 o 
   6  -3  12        0.71        3.16      9.99 o 
  -6  -2  12      106.50      105.69     12.85 o 
  -5  -2  12        0.35       -3.97      7.56 o 
  -4  -2  12        3.20       11.53      6.10 o 
  -3  -2  12      256.13      263.08     14.10 o 
  -2  -2  12       43.33       33.79      7.86 o 
  -1  -2  12      726.82      788.95     21.01 o 
   0  -2  12       66.90       49.44      5.99 o 
   1  -2  12       19.80       18.88      6.39 o 
   2  -2  12        4.57       -7.05      7.05 o 
   3  -2  12        0.03       -7.64      7.64 o 
   4  -2  12        1.63       16.23      6.83 o 
   5  -2  12        9.41       -0.66      8.59 o 
   6  -2  12       37.21       37.90     12.56 o 
  -6  -1  12       49.23       29.30     11.31 o 
  -5  -1  12      194.47      174.80     14.10 o 
  -4  -1  12       10.38        0.51      9.18 o 
  -3  -1  12      118.47      117.15     10.80 o 
  -2  -1  12       26.58       19.98      6.46 o 
  -1  -1  12        0.04        0.88      6.24 o 
   0  -1  12        4.93       -5.06      5.06 o 
   1  -1  12       10.04        1.76      5.66 o 
   2  -1  12      345.56      303.40     15.86 o 
   3  -1  12       37.83       43.70      7.93 o 
   4  -1  12       39.30       23.65      8.96 o 
   5  -1  12      151.22      124.05     14.84 o 
   6  -1  12       23.09       22.47     11.60 o 
  -7   0  12       31.33       13.51     11.82 o 
  -6   0  12       18.44       30.33      8.15 o 
  -5   0  12       15.40        5.43      7.56 o 
  -4   0  12      602.77      615.03     20.79 o 
  -3   0  12       97.68       82.55      9.47 o 
  -2   0  12       78.78       86.08      7.71 o 
  -1   0  12       43.69       43.85      7.56 o 
   0   0  12      314.06      258.27     10.18 o 
   1   0  12      113.76       95.48      8.89 o 
   2   0  12       49.47       40.91      8.74 o 
   3   0  12      493.53      512.50     19.39 o 
   4   0  12        0.02       15.64      7.20 o 
   5   0  12        0.01       -2.86      7.93 o 
  -7   1  12      113.26      103.26     12.63 o 
  -6   1  12       76.05       64.19     11.68 o 
  -5   1  12        3.59        9.47      7.20 o 
  -4   1  12      600.41      629.58     20.49 o 
  -3   1  12       60.16       65.22      8.89 o 
  -2   1  12      794.07      898.76     22.11 o 
  -1   1  12      117.53      136.17     10.06 o 
   0   1  12        0.48       -7.86      7.86 o 
   1   1  12        9.29        5.58      6.02 o 
   2   1  12       26.35       30.70      7.05 o 
   3   1  12      176.71      144.54     12.05 o 
   4   1  12        6.83        9.84      8.74 o 
   5   1  12       20.29        5.29      9.62 o 
  -7   2  12        0.23        7.71      8.59 o 
  -6   2  12      185.83      188.76     15.13 o 
  -5   2  12       25.13       26.81      8.59 o 
  -4   2  12      180.74      174.36     12.63 o 
  -3   2  12      117.36      115.16     10.06 o 
  -2   2  12       18.62       10.14      8.30 o 
  -1   2  12       79.96       81.30      9.18 o 
   0   2  12      109.95      102.75      6.72 o 
   1   2  12        4.99        5.51      6.54 o 
   2   2  12       84.43       80.79     10.06 o 
   3   2  12      300.75      291.07     17.04 o 
   4   2  12        5.74        6.32      7.42 o 
   5   2  12       98.14      100.55     13.59 o 
  -7   3  12       27.02       16.45     10.06 o 
  -6   3  12        0.86        6.24      7.86 o 
  -5   3  12       18.71       24.02      9.33 o 
  -4   3  12        1.92       -7.49      7.49 o 
  -3   3  12       94.23       92.17      9.69 o 
  -2   3  12      388.56      394.62     17.11 o 
  -1   3  12       20.46        3.97      9.18 o 
   0   3  12      284.34      233.75     11.38 o 
   1   3  12       67.57       68.97      9.69 o 
   2   3  12       10.21       26.51      6.46 o 
   3   3  12      131.59      137.34     13.00 o 
   4   3  12       44.28       51.78     11.82 o 
  -7   4  12       27.33       26.66      9.77 o 
  -6   4  12       21.01       15.13      9.55 o 
  -5   4  12      145.15      121.41     12.56 o 
  -4   4  12      234.34      253.46     15.57 o 
  -3   4  12        1.23        0.00      6.61 o 
  -2   4  12       92.26       90.49     10.94 o 
  -1   4  12      221.30      253.09     14.69 o 
   0   4  12       27.15       46.58      6.07 o 
   1   4  12        2.87       -5.51      6.90 o 
   2   4  12        9.98        6.68      8.89 o 
   3   4  12       13.07       30.41      8.89 o 
  -6   5  12        0.53       -3.08      8.37 o 
  -5   5  12       52.07       26.44      9.11 o 
  -4   5  12        2.14        5.21      8.01 o 
  -3   5  12       46.06       49.50      9.11 o 
  -2   5  12      163.42      183.98     14.62 o 
  -1   5  12       43.73       58.39      9.25 o 
   0   5  12        6.35        0.63      5.81 o 
   1   5  12       23.39       30.04      8.45 o 
   2   5  12       87.84      132.50     14.10 o 
  -5   6  12        0.40        7.56      8.23 o 
  -4   6  12       13.46       14.98      8.45 o 
  -3   6  12       27.39       18.58     10.06 o 
  -2   6  12      195.88      218.87     16.38 o 
  -1   6  12        1.75        6.90      8.45 o 
   0   6  12       27.56       48.05      7.11 o 
   1   6  12        4.69      -10.80     10.80 o 
  -4   7  12       19.55       15.06     10.65 o 
  -3   7  12        7.34       -1.54      8.81 o 
  -2   7  12        1.93       13.07      8.37 o 
  -1   7  12       12.45       30.63     10.28 o 
  -1  -7  13        3.58        4.70      9.18 o 
   0  -7  13       10.78        7.16      6.41 o 
   1  -7  13        3.02        7.42      8.30 o 
   2  -7  13        4.72        4.55      9.40 o 
   3  -7  13       25.50       12.49     11.46 o 
  -3  -6  13        9.00        1.62     10.58 o 
  -2  -6  13       58.68       48.62     12.63 o 
  -1  -6  13       30.65       13.95     10.80 o 
   0  -6  13        2.11       10.45      9.44 o 
   1  -6  13       33.64       38.12      9.47 o 
   2  -6  13       10.48        5.43      9.03 o 
   3  -6  13       31.46       18.51      9.92 o 
   4  -6  13        0.57       -6.10      8.52 o 
  -4  -5  13        2.66       -9.77      9.77 o 
  -3  -5  13       23.83       37.90      9.92 o 
  -2  -5  13        6.77        5.29      8.59 o 
  -1  -5  13       68.46       97.83     11.97 o 
   0  -5  13        0.00        5.35      5.37 o 
   1  -5  13       14.36        5.43      9.40 o 
   2  -5  13        8.29        2.50      8.30 o 
   3  -5  13       79.62       59.27     11.75 o 
   4  -5  13       52.39       52.00     10.80 o 
   5  -5  13       27.97       32.17     10.65 o 
  -5  -4  13       71.30       46.49     11.24 o 
  -4  -4  13       64.32       71.61     11.60 o 
  -3  -4  13        0.01        1.91      8.89 o 
  -2  -4  13       51.54       38.71      9.33 o 
  -1  -4  13       12.26       10.14      7.27 o 
   0  -4  13       15.89        9.10      5.01 o 
   1  -4  13       34.64       41.42      8.74 o 
   2  -4  13      339.60      361.50     17.70 o 
   3  -4  13        0.82       -6.17      7.64 o 
   4  -4  13       75.72       76.38     11.82 o 
   5  -4  13        4.67       -9.03     10.28 o 
  -5  -3  13        3.15        7.42      9.18 o 
  -4  -3  13       43.46       20.42     10.21 o 
  -3  -3  13       45.46       36.72      9.18 o 
  -2  -3  13       41.52       58.32      9.11 o 
  -1  -3  13        1.27       -6.39      6.39 o 
   0  -3  13      239.16      246.66     29.05 o 
   1  -3  13        0.17       -4.63      6.98 o 
   2  -3  13        2.45        1.10      6.68 o 
   3  -3  13       29.47       25.93      8.74 o 
   4  -3  13       81.61       79.10     11.31 o 
   5  -3  13       34.21       24.24     11.16 o 
  -6  -2  13        5.94        4.70      9.03 o 
  -5  -2  13       56.15       63.53      9.92 o 
  -4  -2  13       30.15       23.28      8.52 o 
  -3  -2  13        8.27       -1.69      7.05 o 
  -2  -2  13       31.25       23.87      7.93 o 
  -1  -2  13        2.98       -6.76      7.05 o 
   0  -2  13       15.13        8.67      4.75 o 
   1  -2  13       56.66       55.45      7.93 o 
   2  -2  13       20.29       24.09      7.20 o 
   3  -2  13        7.64        7.49      6.90 o 
   4  -2  13      143.41      158.50     14.10 o 
   5  -2  13        5.28       -4.41     10.72 o 
  -6  -1  13        0.41       -3.01      8.23 o 
  -5  -1  13        8.75       -8.52      9.03 o 
  -4  -1  13      200.60      209.69     14.25 o 
  -3  -1  13       80.27       80.57      9.77 o 
  -2  -1  13       28.60       33.86      6.98 o 
  -1  -1  13        0.20        3.75      5.36 o 
   0  -1  13      592.69      661.67     21.74 o 
   1  -1  13       52.04       51.04      7.64 o 
   2  -1  13      382.67      395.58     16.89 o 
   3  -1  13       31.27       27.62      8.45 o 
   4  -1  13       18.10        9.77      9.33 o 
   5  -1  13       11.06       16.23      9.33 o 
  -6   0  13        5.33       17.99      9.69 o 
  -5   0  13        0.01       -9.25      9.25 o 
  -4   0  13       11.96       25.93      8.01 o 
  -3   0  13      161.31      188.17     12.63 o 
  -2   0  13      254.26      266.02     13.66 o 
  -1   0  13      110.66      105.61      8.81 o 
   0   0  13       50.01       30.70      8.34 o 
   1   0  13        5.52       11.24      6.17 o 
   2   0  13      278.49      281.96     15.64 o 
   3   0  13       12.02        3.53      7.34 o 
   4   0  13       38.85       33.42     10.50 o 
   5   0  13        7.65       21.37      8.52 o 
  -7   1  13        1.18        0.81     10.36 o 
  -6   1  13       33.09       26.22     10.28 o 
  -5   1  13      151.44      142.04     12.56 o 
  -4   1  13        1.05        2.28      7.49 o 
  -3   1  13       25.28       31.21      7.71 o 
  -2   1  13      270.43      274.69     14.91 o 
  -1   1  13       47.77       45.61      8.96 o 
   0   1  13     1206.20     1209.27     73.85 o 
   1   1  13      101.19       90.34      9.47 o 
   2   1  13        5.78       -2.20      7.12 o 
   3   1  13       32.98       44.58     10.06 o 
   4   1  13       69.67       72.86     10.87 o 
   5   1  13        7.38        3.97      9.77 o 
  -7   2  13        1.32       -4.85      9.03 o 
  -6   2  13       16.95       15.64      8.67 o 
  -5   2  13       52.59       53.10      9.77 o 
  -4   2  13      234.29      217.40     14.62 o 
  -3   2  13       69.83       67.42      9.03 o 
  -2   2  13      250.73      260.51     13.59 o 
  -1   2  13       15.36        5.95      8.15 o 
   0   2  13      147.45      151.81     12.23 o 
   1   2  13        2.53       13.59      7.20 o 
   2   2  13       31.36       24.31      8.59 o 
   3   2  13        1.94       -8.45      8.45 o 
   4   2  13       40.16       44.07      9.84 o 
  -6   3  13        1.42        0.73      7.34 o 
  -5   3  13        1.93       -2.57      7.86 o 
  -4   3  13        0.69        6.54      7.42 o 
  -3   3  13      122.35      126.40     11.82 o 
  -2   3  13       70.32       66.03      9.69 o 
  -1   3  13       11.87        5.88      8.52 o 
   0   3  13      454.34      459.86     52.92 o 
   1   3  13      147.79      153.50     12.63 o 
   2   3  13        0.39        2.57      7.34 o 
   3   3  13       32.20       25.12     10.21 o 
   4   3  13       13.08        2.42      9.18 o 
  -6   4  13       15.98       21.89      9.40 o 
  -5   4  13       43.72       40.47     10.36 o 
  -4   4  13      152.66      114.80     13.07 o 
  -3   4  13       21.44       33.05      7.64 o 
  -2   4  13       55.36       83.14      9.69 o 
  -1   4  13        7.75       16.53      7.05 o 
   0   4  13        0.21       -5.95      6.72 o 
   1   4  13       10.65        4.55      8.30 o 
   2   4  13        2.65       17.04      9.18 o 
   3   4  13       29.24       36.14     10.65 o 
  -6   5  13       59.02       43.04     11.90 o 
  -5   5  13       41.69       41.72     11.31 o 
  -4   5  13        7.14       -0.66      8.74 o 
  -3   5  13       57.19       91.44     10.72 o 
  -2   5  13      179.04      199.99     15.86 o 
  -1   5  13        0.12       16.38      7.05 o 
   0   5  13        8.19        9.82      6.12 o 
   1   5  13        0.36       15.94      6.83 o 
   2   5  13        4.43       -0.81      9.40 o 
  -5   6  13       14.85       17.48      9.25 o 
  -4   6  13       34.63       30.04     12.05 o 
  -3   6  13        1.02       -1.47      8.52 o 
  -2   6  13        7.04       -2.86      9.92 o 
  -1   6  13       15.28       23.50      9.25 o 
   0   6  13        2.40       -5.07      7.00 o 
  -3   7  13       26.71       54.28     10.50 o 
  -2   7  13       15.03       17.77     10.06 o 
   0  -7  14       12.83       22.13      6.23 o 
   1  -7  14        0.22        6.24      8.45 o 
   2  -7  14        0.37        4.77      9.33 o 
  -2  -6  14        1.70       12.34      9.77 o 
  -1  -6  14       42.74       49.87     10.65 o 
   0  -6  14        3.18        5.01      5.24 o 
   1  -6  14       23.46       32.54     10.36 o 
   2  -6  14       19.62        5.80      9.77 o 
   3  -6  14       21.86       29.38     10.21 o 
   4  -6  14       25.35       20.12     10.28 o 
  -3  -5  14       49.15       35.25     10.72 o 
  -2  -5  14       23.76       17.41     10.58 o 
  -1  -5  14      207.15      259.19     17.77 o 
   0  -5  14       21.10       25.80     10.94 o 
   1  -5  14       13.17       14.18      7.86 o 
   2  -5  14       42.29       51.04      9.69 o 
   3  -5  14        0.32        9.11      8.08 o 
   4  -5  14        0.98       -4.55      9.62 o 
  -4  -4  14        1.28       12.05     10.21 o 
  -3  -4  14       39.73       19.83     10.58 o 
  -2  -4  14      176.26      199.04     14.25 o 
  -1  -4  14       27.77       40.32      8.74 o 
   0  -4  14       13.39        8.80      6.17 o 
   1  -4  14        0.51       -4.19      6.83 o 
   2  -4  14       50.16       52.51     10.80 o 
   3  -4  14       56.32       56.77     10.65 o 
   4  -4  14       26.74       29.53      9.77 o 
   5  -4  14       25.84       41.42     10.94 o 
  -5  -3  14        0.28        3.89      8.67 o 
  -4  -3  14      226.37      210.86     16.67 o 
  -3  -3  14        6.61       15.13      8.30 o 
  -2  -3  14       13.68        6.46      8.08 o 
  -1  -3  14       16.71       15.57      8.01 o 
   0  -3  14        4.46       -1.57      5.99 o 
   1  -3  14       80.62       69.70      9.84 o 
   2  -3  14        0.89        4.11      6.32 o 
   3  -3  14        0.13        5.73      7.64 o 
   4  -3  14        3.28       -8.74      8.74 o 
   5  -3  14        8.54       14.03     10.14 o 
  -5  -2  14       12.73       19.61      7.86 o 
  -4  -2  14        1.58       13.00      8.01 o 
  -3  -2  14      199.57      205.79     14.32 o 
  -2  -2  14       15.68       15.35      7.05 o 
  -1  -2  14       51.37       48.77      8.96 o 
   0  -2  14      101.07      102.23      7.01 o 
   1  -2  14        6.70       -0.51      7.12 o 
   2  -2  14       16.86       22.77      7.86 o 
   3  -2  14        2.89       -8.01      8.01 o 
   4  -2  14        1.06        2.72      8.23 o 
   5  -2  14       23.13       27.10      9.62 o 
  -6  -1  14       28.04       42.23     11.31 o 
  -5  -1  14       15.60       17.26      8.81 o 
  -4  -1  14       93.50       90.34     10.65 o 
  -3  -1  14      158.32      167.24     12.19 o 
  -2  -1  14       95.83       96.65     10.87 o 
  -1  -1  14       32.16       -4.04      9.84 o 
   0  -1  14       49.99       24.25      7.79 o 
   1  -1  14        5.44      -10.21     10.21 o 
   2  -1  14       29.39       21.45     10.58 o 
   3  -1  14       42.49       34.81      9.55 o 
   4  -1  14      121.06      123.61     13.88 o 
   5  -1  14        5.21       -3.89      9.03 o 
  -6   0  14      123.68      143.73     15.35 o 
  -5   0  14      188.04      207.26     14.62 o 
  -4   0  14        3.31        0.59      7.56 o 
  -3   0  14       68.67       69.41      9.25 o 
  -2   0  14      184.85      188.90     13.37 o 
  -1   0  14        1.13       -3.01      7.20 o 
   0   0  14       56.30       49.07      6.93 o 
   1   0  14      147.60      142.19     11.46 o 
   2   0  14      132.84      112.23     12.56 o 
   3   0  14        0.28       -0.66      7.12 o 
   4   0  14      113.67      113.47     14.54 o 
   5   0  14        1.88      -10.06     10.06 o 
  -6   1  14      235.44      242.81     16.75 o 
  -5   1  14       28.93       33.86      9.40 o 
  -4   1  14        0.26       -3.60      7.05 o 
  -3   1  14       22.28       23.72      8.45 o 
  -2   1  14       61.09       56.04      8.96 o 
  -1   1  14      280.73      297.46     15.57 o 
   0   1  14      479.40      440.92     15.75 o 
   1   1  14       20.93       -1.69      8.96 o 
   2   1  14       23.11        9.03      8.01 o 
   3   1  14        0.02        8.01      6.54 o 
   4   1  14       10.43       -1.47      9.99 o 
  -6   2  14        0.18        8.23      7.93 o 
  -5   2  14       59.64       76.38      9.99 o 
  -4   2  14        9.04        1.84      7.71 o 
  -3   2  14       49.48       30.11      9.77 o 
  -2   2  14       44.01       53.40      9.11 o 
  -1   2  14      154.64      179.94     12.85 o 
   0   2  14       33.48       26.43      6.36 o 
   1   2  14       10.02        9.40      8.45 o 
   2   2  14       10.27       10.87      7.49 o 
   3   2  14       58.72       63.60     11.97 o 
   4   2  14       16.63       17.41      9.62 o 
  -6   3  14        8.42       15.28      8.67 o 
  -5   3  14        0.02       -2.79      8.37 o 
  -4   3  14        0.00       -6.98      7.79 o 
  -3   3  14        2.31       -2.42      7.49 o 
  -2   3  14        9.31       13.37      7.79 o 
  -1   3  14       17.78       -3.45      8.01 o 
   0   3  14       40.98       51.43      8.96 o 
   1   3  14        9.64       10.80      8.67 o 
   2   3  14      154.16      150.49     14.32 o 
   3   3  14       39.62       52.59     11.31 o 
  -6   4  14      100.38      130.66     14.03 o 
  -5   4  14        4.87        9.40      8.52 o 
  -4   4  14        2.03        4.04      7.79 o 
  -3   4  14        0.46       -4.48      7.86 o 
  -2   4  14       35.74       45.24      9.11 o 
  -1   4  14       45.02       41.79      9.18 o 
   0   4  14       95.86       96.06      8.67 o 
   1   4  14        2.18        2.06      7.93 o 
   2   4  14       45.83       52.88     12.78 o 
  -5   5  14       29.60       41.64     10.72 o 
  -4   5  14       21.48       35.62      9.77 o 
  -3   5  14        1.74        1.40      7.34 o 
  -2   5  14       17.18       20.71      8.59 o 
  -1   5  14       20.48       21.67      8.96 o 
   0   5  14       32.02       38.97     13.44 o 
   1   5  14       49.03       53.17     12.05 o 
  -4   6  14       25.18       32.46     11.09 o 
  -3   6  14        8.36       16.89      8.96 o 
  -2   6  14       21.36       22.18     10.21 o 
  -1   6  14        3.96        2.35     10.50 o 
   0   6  14        5.67       16.19      5.97 o 
  -1  -6  15       40.73       22.40     11.16 o 
   0  -6  15        0.03        6.79      5.76 o 
   1  -6  15       26.12       27.76     10.43 o 
   2  -6  15        4.05       -9.77      9.77 o 
   3  -6  15        6.62        8.01     10.06 o 
  -3  -5  15       12.07       21.30     12.12 o 
  -2  -5  15       12.52       28.72      8.52 o 
  -1  -5  15        1.30       16.16      9.99 o 
   0  -5  15       35.77       53.99      7.57 o 
   1  -5  15        2.63        4.85      8.30 o 
   2  -5  15       11.11        6.39      9.84 o 
   3  -5  15        2.04        3.01      8.67 o 
   4  -5  15       94.92      128.82     14.62 o 
  -4  -4  15        3.88       -8.67      9.47 o 
  -3  -4  15        3.11       15.94      7.20 o 
  -2  -4  15        0.92        4.04      8.30 o 
  -1  -4  15        7.05        1.25      7.93 o 
   0  -4  15       94.38      103.18      8.46 o 
   1  -4  15        4.55       -8.96      8.96 o 
   2  -4  15       69.53       72.27     11.16 o 
   3  -4  15        1.45       -6.32      8.37 o 
   4  -4  15        3.56       -3.82      9.77 o 
  -4  -3  15        8.99       24.90      8.89 o 
  -3  -3  15       61.95       72.42     10.87 o 
  -2  -3  15      102.11      133.30     11.90 o 
  -1  -3  15       29.20       16.16      8.23 o 
   0  -3  15       28.96       30.33      5.96 o 
   1  -3  15      110.62      102.46     12.27 o 
   2  -3  15        0.43        1.91      7.49 o 
   3  -3  15        0.88       -4.77      8.30 o 
   4  -3  15        9.38       -0.73      9.25 o 
  -5  -2  15       27.39       30.55      9.33 o 
  -4  -2  15        0.79        6.90      7.12 o 
  -3  -2  15       15.91        6.90      8.96 o 
  -2  -2  15        0.56       -0.59      7.64 o 
  -1  -2  15       89.10       87.62     10.94 o 
   0  -2  15        3.17        3.31      4.88 o 
   1  -2  15       27.28       24.38      8.08 o 
   2  -2  15       75.64       68.30     11.24 o 
   3  -2  15       66.11       72.71     11.68 o 
   4  -2  15       84.97       97.98     12.27 o 
  -5  -1  15       15.98        6.54     10.06 o 
  -4  -1  15       15.34        0.66      9.03 o 
  -3  -1  15       15.28        3.01      8.52 o 
  -2  -1  15       77.10       78.00     11.24 o 
  -1  -1  15      580.31      603.28     20.93 o 
   0  -1  15      116.45      107.84     12.74 o 
   1  -1  15      619.02      627.96     22.47 o 
   2  -1  15       63.78       53.84      9.92 o 
   3  -1  15        3.03       -1.32      7.27 o 
   4  -1  15        0.28       -5.95      9.77 o 
  -6   0  15      107.57       87.40     14.10 o 
  -5   0  15        3.26        7.12      9.33 o 
  -4   0  15       14.41        2.57      8.45 o 
  -3   0  15      221.19      236.94     14.69 o 
  -2   0  15       12.33        6.76      8.01 o 
  -1   0  15       53.42       75.80      8.81 o 
   0   0  15        6.79       -2.16      6.52 o 
   1   0  15        1.68       -9.11      9.11 o 
   2   0  15       58.71       33.05     10.87 o 
   3   0  15       64.63       67.72     12.12 o 
   4   0  15       17.97        8.37      9.99 o 
  -6   1  15       40.08       33.71     11.53 o 
  -5   1  15       62.08       60.52     11.75 o 
  -4   1  15        2.06        3.23      7.34 o 
  -3   1  15       50.71       47.67      9.92 o 
  -2   1  15       29.35       30.77      8.74 o 
  -1   1  15       27.31       26.37      9.03 o 
   0   1  15        1.41       -5.71      5.71 o 
   1   1  15      417.33      404.98     18.58 o 
   2   1  15        2.46       -2.57      8.45 o 
   3   1  15        2.54       -3.53      8.59 o 
   4   1  15       55.23       57.21     12.19 o 
  -6   2  15       67.86       73.89     13.00 o 
  -5   2  15       15.37       17.04      9.69 o 
  -4   2  15        2.53       -4.55      8.01 o 
  -3   2  15      374.42      423.93     19.17 o 
  -2   2  15        2.47       -4.11      7.34 o 
  -1   2  15       26.61       22.33      9.77 o 
   0   2  15        3.30       -5.24      5.24 o 
   1   2  15        0.48       -2.57      7.05 o 
   2   2  15        0.30       11.02      6.68 o 
   3   2  15        0.05       -3.75      9.62 o 
  -6   3  15       13.52       13.66      9.40 o 
  -5   3  15       90.31       81.97     12.41 o 
  -4   3  15        0.39       -8.23      8.23 o 
  -3   3  15        8.00       -8.37      8.37 o 
  -2   3  15       62.88       60.67     10.43 o 
  -1   3  15       13.17        3.16      8.37 o 
   0   3  15        3.06       -5.92      5.92 o 
   1   3  15        0.34       -0.66      7.27 o 
   2   3  15        2.94       19.24      9.62 o 
  -5   4  15       12.44       17.63      9.55 o 
  -4   4  15       44.11       54.57     10.94 o 
  -3   4  15        4.53        2.06      8.01 o 
  -2   4  15        0.02       -1.32      7.12 o 
  -1   4  15       36.82       33.93     11.09 o 
   0   4  15       24.62       40.64     15.13 o 
   1   4  15       18.59       32.02      8.96 o 
   2   4  15        1.80        4.85      9.84 o 
  -4   5  15      105.78      117.00     14.18 o 
  -3   5  15       24.01       22.33     12.19 o 
  -2   5  15       17.37       32.39     10.06 o 
  -1   5  15        5.76        0.73      8.01 o 
   0   5  15        3.02       18.51      5.76 o 
  -2   6  15       19.20        8.08     11.31 o 
   0  -6  16        3.23       -1.21     10.72 o 
   1  -6  16       11.15       10.36      9.77 o 
   2  -6  16        0.13        8.08      9.25 o 
  -2  -5  16       13.57       29.60      9.40 o 
  -1  -5  16        0.40        4.48      9.69 o 
   0  -5  16       22.55       17.75      7.52 o 
   1  -5  16       45.39       52.07     12.27 o 
   2  -5  16        0.72       -9.40      9.40 o 
   3  -5  16        2.49       20.56      8.74 o 
  -3  -4  16        7.66       19.10      9.77 o 
  -2  -4  16       39.33       30.85     11.68 o 
  -1  -4  16        8.65        7.56      8.59 o 
   0  -4  16        6.31        6.88      6.83 o 
   1  -4  16        7.79        6.17      9.11 o 
   2  -4  16        0.08       -8.52      8.52 o 
   3  -4  16       19.46       36.94      8.08 o 
  -4  -3  16        0.06        2.35      8.59 o 
  -3  -3  16       53.09       55.67     11.75 o 
  -2  -3  16       16.75       10.06      9.92 o 
  -1  -3  16       53.76       85.86     10.94 o 
   0  -3  16       58.45       58.02     10.25 o 
   1  -3  16      127.64      132.72     14.18 o 
   2  -3  16       27.43       26.51      9.62 o 
   3  -3  16       14.70       21.15      9.55 o 
   4  -3  16        5.26       -8.74     10.87 o 
  -5  -2  16       19.57       16.08     10.50 o 
  -4  -2  16       24.77       35.84      9.33 o 
  -3  -2  16        8.73       13.51      9.55 o 
  -2  -2  16      295.87      335.35     18.58 o 
  -1  -2  16       42.81       41.86      9.69 o 
   0  -2  16        1.01       -0.80     16.27 o 
   1  -2  16       50.60       55.38     10.65 o 
   2  -2  16        7.36       13.29      7.86 o 
   3  -2  16       44.20       44.43     10.43 o 
   4  -2  16        0.96       -6.32     11.02 o 
  -5  -1  16       26.82       37.82     10.21 o 
  -4  -1  16       17.79       25.27      8.59 o 
  -3  -1  16        0.01       -3.89      7.93 o 
  -2  -1  16       33.34       29.60      8.67 o 
  -1  -1  16       12.43       -3.60      9.84 o 
   0  -1  16      262.59      304.01     14.47 o 
   1  -1  16      112.45       69.11     15.72 o 
   2  -1  16        4.43        0.66      9.62 o 
   3  -1  16        3.27       12.19      7.42 o 
   4  -1  16        2.98        4.77      8.67 o 
  -5   0  16       20.55       16.53      9.33 o 
  -4   0  16       85.63       92.84     11.97 o 
  -3   0  16       56.76       67.79      9.84 o 
  -2   0  16       48.41       59.71      9.92 o 
  -1   0  16       24.85       20.34      8.01 o 
   0   0  16       30.48       37.81      7.56 o 
   1   0  16      110.54      127.28     12.41 o 
   2   0  16       51.16       72.71     10.94 o 
   3   0  16        0.60       -4.41      8.81 o 
  -5   1  16        1.17       -9.92      9.92 o 
  -4   1  16        0.18       -4.77      8.01 o 
  -3   1  16       38.78       71.32     10.50 o 
  -2   1  16       11.82        4.92      8.59 o 
  -1   1  16      103.65      105.47     11.82 o 
   0   1  16        0.33       -0.85      5.05 o 
   1   1  16        5.55       -4.55      9.55 o 
   2   1  16        1.06       -6.32      8.15 o 
   3   1  16       70.69       79.47     11.46 o 
  -5   2  16       43.11       46.05     10.80 o 
  -4   2  16        4.44        0.66      7.49 o 
  -3   2  16        0.06       -5.29      7.86 o 
  -2   2  16        0.60        3.23      7.12 o 
  -1   2  16       58.82       41.94     10.58 o 
   0   2  16       36.61       47.19      7.05 o 
   1   2  16       30.67       26.73      9.40 o 
   2   2  16        7.73        2.20      8.96 o 
   3   2  16        2.14        4.85      8.59 o 
  -5   3  16       14.52        8.52     10.58 o 
  -4   3  16       57.66       31.88     11.24 o 
  -3   3  16        0.97       -0.66      7.34 o 
  -2   3  16        0.19       -8.08      8.23 o 
  -1   3  16        4.14       -4.70      8.37 o 
   0   3  16       75.40       82.73      8.40 o 
   1   3  16        0.75       13.95      7.42 o 
   2   3  16       44.24       55.23      9.99 o 
  -5   4  16        0.18        3.23      9.03 o 
  -4   4  16        4.39        6.10      9.99 o 
  -3   4  16       16.18       21.30     10.28 o 
  -2   4  16       90.21      121.99     13.22 o 
  -1   4  16        4.60        3.67      8.52 o 
   0   4  16       31.80       40.80      7.66 o 
   1   4  16        0.63       -9.62      9.62 o 
  -3   5  16       33.00       18.95     13.81 o 
  -2   5  16       53.64       81.52     13.07 o 
  -1   5  16        0.63       -5.58      8.23 o 
  -1  -5  17       17.11        7.12     11.75 o 
   0  -5  17        6.86       15.56      6.98 o 
   1  -5  17       12.85        9.40     11.16 o 
   2  -5  17       88.98      129.19     13.44 o 
  -3  -4  17        0.45        2.42      9.40 o 
  -2  -4  17       46.61       55.01     12.12 o 
  -1  -4  17        9.46       25.04      9.84 o 
   0  -4  17       33.44       51.81      9.44 o 
   1  -4  17       19.47       13.95     10.06 o 
   2  -4  17        0.06       -8.96      8.96 o 
   3  -4  17        5.66        5.66      9.25 o 
  -3  -3  17        0.96       -6.83      8.45 o 
  -2  -3  17       16.71       34.45     10.43 o 
  -1  -3  17       41.50       46.49     11.46 o 
   0  -3  17       71.30       75.82      8.27 o 
   1  -3  17       20.14       12.63     10.72 o 
   2  -3  17       69.22       65.07     11.60 o 
   3  -3  17       45.84       57.73     11.68 o 
  -4  -2  17       22.45       27.98      9.69 o 
  -3  -2  17        6.89        9.40      8.15 o 
  -2  -2  17       11.52       -6.17     10.65 o 
  -1  -2  17       36.16       40.54     10.06 o 
   0  -2  17       22.01       18.69      6.20 o 
   1  -2  17        0.79       -9.47      9.47 o 
   2  -2  17       34.22       30.04     10.94 o 
   3  -2  17        0.71        1.54      9.69 o 
  -4  -1  17        8.79       21.74      8.96 o 
  -3  -1  17        7.93       18.88      8.67 o 
  -2  -1  17       12.93       15.28      9.18 o 
  -1  -1  17        2.33       14.98      7.05 o 
   0  -1  17        6.80       -7.40      7.40 o 
   1  -1  17      110.53      112.00     13.29 o 
   2  -1  17       87.35      110.68     13.07 o 
   3  -1  17        7.90        0.73      9.11 o 
  -5   0  17       19.83       40.69      9.03 o 
  -4   0  17        0.38        2.94      6.90 o 
  -3   0  17        3.29       -7.71      7.71 o 
  -2   0  17      104.50      123.24     12.19 o 
  -1   0  17       20.68       24.68      8.89 o 
   0   0  17       11.34       -5.59      6.83 o 
   1   0  17        9.91        1.40     10.36 o 
   2   0  17        0.88        1.47      6.98 o 
   3   0  17       12.96       14.18     11.09 o 
  -5   1  17        0.06       -9.47     10.28 o 
  -4   1  17       54.90       74.77     10.65 o 
  -3   1  17        3.42        2.06      6.90 o 
  -2   1  17        0.00       -0.66      6.68 o 
  -1   1  17       72.59      109.73     11.75 o 
   0   1  17        7.50        1.83      6.27 o 
   1   1  17       36.25       53.47      9.25 o 
   2   1  17        7.25       -0.73      8.59 o 
  -5   2  17       54.31       48.03     11.97 o 
  -4   2  17       23.23       32.83     10.21 o 
  -3   2  17       12.37       35.40      8.01 o 
  -2   2  17        0.06       -6.17      7.27 o 
  -1   2  17        5.92       10.28      7.42 o 
   0   2  17       57.98       83.67     11.97 o 
   1   2  17        3.90        4.41      9.25 o 
   2   2  17        0.24       11.90      8.52 o 
  -4   3  17       13.97       22.40      9.62 o 
  -3   3  17        3.22        0.00      8.67 o 
  -2   3  17       33.54       56.48     11.09 o 
  -1   3  17       27.17       47.23      9.69 o 
   0   3  17       14.68        1.36      7.29 o 
   1   3  17        9.75       -1.54      9.77 o 
  -3   4  17       22.21       26.66     10.80 o 
  -2   4  17       17.01        2.35     12.78 o 
  -1   4  17        2.74        3.89      9.55 o 
   0   4  17       11.25       10.06      7.64 o 
  -1  -4  18       37.95       51.12     11.97 o 
   0  -4  18       20.82       19.14      8.64 o 
   1  -4  18       12.88        4.70     10.58 o 
  -3  -3  18        2.57       -8.96      8.96 o 
  -2  -3  18        4.98      -10.21     10.21 o 
  -1  -3  18        6.51       -8.96      9.62 o 
   0  -3  18       27.51       29.87      8.15 o 
   1  -3  18        0.74      -10.06     10.06 o 
   2  -3  18       60.08       45.54     13.66 o 
  -3  -2  18       13.78       20.86     10.28 o 
  -2  -2  18       60.07       61.03     11.53 o 
  -1  -2  18        0.15       -8.74      8.74 o 
   0  -2  18       16.06       24.36      6.93 o 
   1  -2  18        3.42       -5.88      9.11 o 
   2  -2  18        1.45        3.08     10.28 o 
  -4  -1  18        1.68        5.58      8.96 o 
  -3  -1  18        4.17       -9.40      9.40 o 
  -2  -1  18        2.49        9.33      9.33 o 
  -1  -1  18        0.14       -8.45      8.59 o 
   0  -1  18       31.39       28.94      7.63 o 
   1  -1  18        0.41        1.47     10.14 o 
   2  -1  18       25.00       29.97     11.38 o 
  -4   0  18        1.80        3.16      9.11 o 
  -3   0  18        4.28        2.94      8.45 o 
  -2   0  18       15.97        5.66      9.25 o 
  -1   0  18       26.56       18.95     10.21 o 
   0   0  18      171.40      186.18     17.74 o 
   1   0  18       19.73        0.00      9.69 o 
   2   0  18        2.24       -0.81      8.74 o 
  -4   1  18        0.72        9.40      7.93 o 
  -3   1  18        1.73       -8.59      8.59 o 
  -2   1  18        7.56       15.79      7.64 o 
  -1   1  18       11.06       -9.25      9.25 o 
   0   1  18       11.72       14.92      7.01 o 
   1   1  18       13.39       20.49      9.92 o 
   2   1  18        0.18       -8.89      8.89 o 
  -4   2  18        0.35        3.16      7.20 o 
  -3   2  18       11.69       -3.01      9.55 o 
  -2   2  18        8.87        6.68      9.55 o 
  -1   2  18       20.93       47.45      9.03 o 
   0   2  18        4.60        3.96      6.83 o 
   1   2  18       16.52        8.74      9.92 o 
  -3   3  18       19.97       32.46     10.21 o 
  -2   3  18       34.05       54.42     11.38 o 
  -1   3  18       15.52       16.38     10.06 o 
   0   3  18       24.78       38.25      8.61 o 
  -1  -3  19        0.62        3.97      8.23 o 
   0  -3  19        6.85       13.29      6.16 o 
   1  -3  19       20.25       18.58     11.38 o 
  -2  -2  19       15.85       17.33     10.50 o 
  -1  -2  19       25.79       52.44      9.47 o 
   0  -2  19        9.66        3.46      7.41 o 
   1  -2  19        1.28       -1.62      9.62 o 
  -3  -1  19       39.36       38.41     11.46 o 
  -2  -1  19       15.16        8.45      9.99 o 
  -1  -1  19       47.31       33.34     12.49 o 
   0  -1  19       32.37       38.56      7.84 o 
   1  -1  19        0.19        0.81      9.03 o 
  -3   0  19        0.28       11.09      8.74 o 
  -2   0  19        9.85        7.64      9.47 o 
  -1   0  19       16.23        6.02      9.84 o 
   0   0  19        9.00        8.84      8.65 o 
   1   0  19       15.20       35.77     10.58 o 
  -3   1  19       63.05       73.30     12.05 o 
  -2   1  19        1.61       -5.43      8.67 o 
  -1   1  19       15.04       20.05     10.87 o 
   0   1  19       16.98       14.43      6.74 o 
  -2   2  19       39.18       89.31     11.97 o 
  -1   2  19        0.30       -7.20     10.43 o 
                                                 
